# Supplementary material for: The Resistance of Oilseed Rape Microspore-Derived Embryos to Osmotic Stress Is Associated With the Accumulation of Energy Metabolism Proteins, Redox Homeostasis, Higher Abscisic Acid, and Cytokinin Contents
Source: Front Plant Sci. 2021 Jun 11;12:628167. doi: 10.3389/fpls.2021.628167 (PMC8231708; doi:10.3389/fpls.2021.628167)
Supplement: Supplementary file 2 [file Data_Sheet_1.xlsx]

## Sheet: List of sheets
The resistance of oilseed rape microspore-derived embryos to osmotic stress is associated with the accumulation of energy metabolism proteins, redox homeostasis and higher abscisic acid and cytokinin contents Urban MO 1,*, Planchon S 2, Hoštičková I 3, Vanková R 4, Dobrev P 4, Renaut J 2, Klíma M 1, and Vítámvás P 1 1 Crop Research Institute, Drnovská 57, Prague, Czech Republic 2 Luxembourg Insti…
SI	1	Table of all significantly accumulated proteins with simplified protein abundance ratios in different cultivars and combinations
	2a	Detailled table of identified proteins with their distribution into functional protein groups
	2b	Venn diagram of differentially accumulated proteins between controls vs treated plants
	2c	Venn diagram of differentially accumulated proteins for individual cultivar combinations
	2d	Detail of heat map (details of Fig 7)
	3	Detailled overview of NCBI Database identifications with specifications
	4	GORetriever table of Protein Accessions
	5	Transcript sequences used in this study in qRT-PCR comparison
	6	Transcript expression values and graphical output
	7	Comparison of transcript and protein abundance accumulation within samples
	8	Protein densities raw data
	9	Processed protein densities data with averages and standar deviations
	10	Protein densities ratios
	11	Hormonal analysis

## Sheet: SI 1 All sign accum. proteins
The resistance of oilseed rape microspore-derived embryos to osmotic stress is associated with the accumulation of energy metabolism proteins, redox homeostasis and higher abscisic acid and cytokinin contents Urban MO 1,*, Planchon S 2, Hoštičková I 3, Vanková R 4, Dobrev P 4, Renaut J 2, Klíma M 1, and Vítámvás P 1 1 Crop Research Institute, Drnovská 57, Prague, Czech Republic 2 Luxembourg Insti…
							±2 fold change in protein accumulation						0= missing in treated samples
								0 = qualitative change					DIV=missing in controls
					Expected		Protein abundance ratio					Abundance ratios
	Protein name																		Protein name
SSP			CLU	Tpos	Mr	pI	DC	DS	VC	VS		DS/C	VS/C	DC/VC	DS/VS			SSP			CLU	Tpos	Mr	pI	DS/C	VS/C	DC/VC	DS/VS
																		1601	MULTI		1	C4	71.0954	5.3632	-2.27356	-1.87822	1.67897	1.38703
216	not id.		8	H15	30.5116	5.1021	1.32 ± 0.3	1.5 ± 0.1	1.19 ± 0.2	1.68 ± 0.3		1.14088	1.41096	1.10595	-1.11826			2319	malate dehydrogenase 1 [Arabidopsis thaliana]	NP_564625.1	1	D13	34.9261	5.8777	-1.42012	-1.23629	1.60448	1.39679
220	not id.		9	G6	22.7554	5.3181	0.67 ± 0.1	0	3.8 ± 0.4	6.15 ± 1.8		0	1.62094	-5.65818	0			3319	PREDICTED: fructose-bisphosphate aldolase, cytoplasmic isozyme-like [Brassica oleracea var. oleracea]	XP_013637326.1	1	C3	39.5099	6.1014	-1.985	2.04418	5.16411	1.27267
307	MULTI		7	G13	38.3344	5.105	2.15 ± 0.4	0.8 ± 0.1	1.52 ± 0.4	0.46 ± 0.2		-2.68117	-3.28001	1.41454	1.73048			4318	MULTI		1	G16			-2.45387	-1.45696	2.0191	1.19882
410	glyoxysomal beta-ketoacyl-thiolase [Brassica napus]	CAA63598.1	4	C14	49.6702	5.1092	1.15 ± 0.2	0.98 ± 0.1	1.33 ± 0.2	1.1 ± 0.1		-1.17682	-1.20554	-1.15502	-1.12751			5216	L-ascorbate peroxidase [Raphanus sativus]	CAA55209.1	1	C9	27.1766	6.7384	-1.86723	-1.10002	2.12811	1.25371
413	peroxidase 12, partial [Brassica rapa]	ACT35470.1	7	A4	45.1074	5.1384	3.42 ± 0.4	0.71 ± 0.1	5.82 ± 0.3	1.02 ± 0.4		-4.75963	-5.66487	-1.7012	-1.42935			7609	MULTI		1	B11	66.9469	7.1275	-1.92505	-3.10025	1.94747	3.13636
416	AT2G47510 [Arabidopsis thaliana]	BAH19491.1	3	A20			2.94 ± 0.4	1.59 ± 0.4	1.38 ± 0.4	0.31 ± 0.1		-1.8488	-4.34333	2.12569	4.9938			2321	N.S.		2	G3	33.3542	5.9593	4.31617	1.47702	-1.33309	2.19205
418	RecName: Full=Glyceraldehyde-3-phosphate dehydrogenase, cytosolic	P04796.2	5	F8	41.3779	5.2626	0.9 ± 0.3	0.92 ± 0.1	0.81 ± 0.3	1.21 ± 0.2		1.03303	1.48884	1.10095	-1.30908			2516	MULTI		2	E13	54.3739	5.7643	1.50167	-1.40954	-1.0493	2.01721
505	not id.		4	H13	58.0231	5.1171	1.04 ± 0.3	1.24 ± 0.1	1.87 ± 0.4	0.83 ± 0.4		1.19177	-2.2397	-1.80059	1.48241			3506	UDP-glucose 6-dehydrogenase [Arabidopsis thaliana]	NP_197053.1	2	E5	54.6913	6.0705	2.61993	1.31313	1.46059	2.91414
608	MULTI		3	A7	66.5909	5.264	1.27 ± 0.3	1.45 ± 0.1	0.68 ± 0.1	1.04 ± 0.4		1.13585	1.53133	1.86779	1.38541			3713	cobalamin-independent methionine synthase [Arabidopsis lyrata subsp. lyrata]	XP_002871787.1	2	D15	73.2877	6.2545	1.60322	1.09329	1.3097	1.92057
701	not id.		3	G7	83.9639	5.1228	1.28 ± 0.3	1.27 ± 0.4	0.87 ± 0.2	0.63 ± 0.2		-1.00912	-1.37754	1.46604	2.00128			4512	pyrophosphate--fructose-6-phosphate 1-phosphotransferase subunit beta 1 [Arabidopsis thaliana]	NP_172664.1	2	F11	60.0363	6.476	2.86023	2.4209	2.01671	2.38268
1205	not id.		9	G17			2.8 ± 0.3	0.96 ± 0.3	0.99 ± 0.3	2.52 ± 0.2		-2.90403	2.55006	2.83279	-2.61419			5314	pur ALPHA-1 [Arabidopsis lyrata subsp. lyrata]	XP_002862885.1	2	A3	37.7927	6.6439	2.67345	-1.17823	-1.02976	3.0589
1208	gamma carbonic anhydrase like 1 [Arabidopsis thaliana]	NP_201156.1	5	G2	26.4186	5.6001	1.11 ± 0.3	0.97 ± 0.2	1 ± 0.2	1.5 ± 0.2		-1.14675	1.49339	1.10432	-1.55077			5403	mitogen-activated protein kinase 4 [Brassica napus]	ABB69023.1	2	F19			1.61342	1.21899	1.04118	1.37807
1213	N.S.		9	E17			0	2.96 ± 0.2	0	6.69 ± 0		#DIV/0!	#DIV/0!	#DIV/0!	-2.2629			5601	AT4g37510/F6G17_160 [Arabidopsis thaliana]	AAM91110.1	2	A17			2.77498	-1.01802	1.72283	4.86698
1303	MULTI		8	A16	40.9027	5.3982	0.96 ± 0.3	1.17 ± 0.2	0.77 ± 0.1	1.27 ± 0.4		1.21225	1.64135	1.25173	-1.08168			6804	not id.		2	B18			2.33104	1.12946	1.35954	2.8059
1304	glyceraldehyde-3-phosphate dehydrogenase 2 [Brassica napus]	ACS68203.1	3	B12	40.61	5.4743	2.54 ± 0.4	1.53 ± 0.4	0.56 ± 0.2	0.89 ± 0.2		-1.66149	1.59052	4.49392	1.70054			7506	MULTI		2	B9	56.5497	7.1088	2.48035	-1.22369	-1.27489	2.38074
1305	not id.		9	D2	31.5291	5.4832	0	0.94 ± 0.3	0	2.71 ± 1.1		#DIV/0!	#DIV/0!	#DIV/0!	-2.8771			7618	MULTI		2	F9	70.6442	7.1198	2.08773	-1.14293	1.74959	4.17474
1312	not id.		9	H1	36.3552	5.6152	1.1 ± 0.2	1.43 ± 0.3	1.32 ± 0.4	0.92 ± 0.4		1.29988	-1.43076	-1.19869	1.55154			8317	MULTI		2	G9	31.1463	7.47	2.92638	-1.09776	1.28112	4.11552
1313	MULTI		3	C16	41.0127	5.3543	1.14 ± 0.2	1.22 ± 0.1	0.68 ± 0.1	0.9 ± 0.1		1.07242	1.32083	1.67461	1.35965			416	AT2G47510 [Arabidopsis thaliana]	BAH19491.1	3	A20			-1.8488	-4.34333	2.12569	4.9938
1405	hypothetical protein EUTSA_v10013703mg [Eutrema salsugineum]	XP_006400515.1	6	C7	44.2264	5.4481	0.67 ± 0.2	0.59 ± 0.2	3.8 ± 0.4	2.42 ± 0.3		-1.14079	-1.56839	-5.63977	-4.10216			608	MULTI		3	A7	66.5909	5.264	1.13585	1.53133	1.86779	1.38541
1409	alcohol dehydrogenase class III [Brassica oleracea var. botrytis]	AFP72379.1	4	A10	47.3713	5.4911	0.77 ± 0.2	0.89 ± 0.4	1.54 ± 0.4	1.05 ± 0.3		1.15224	-1.45833	-1.98957	-1.18403			701	not id.		3	G7	83.9639	5.1228	-1.00912	-1.37754	1.46604	2.00128
1415	MULTI		3	D7	44.3373	5.5984	2.92 ± 0.4	5.79 ± 0.3	1.27 ± 0.4	0.9 ± 0.4		1.98131	-1.40135	2.29558	6.37371			1304	glyceraldehyde-3-phosphate dehydrogenase 2 [Brassica napus]	ACS68203.1	3	B12	40.61	5.4743	-1.66149	1.59052	4.49392	1.70054
1502	catalase [Brassica juncea]	AAD17936.1	9	H5	56.1671	5.3703	0.92 ± 0.2	1.46 ± 0.4	1.13 ± 0.3	0.48 ± 0.1		1.58062	-2.31939	-1.22563	2.99118			1313	MULTI		3	C16	41.0127	5.3543	1.07242	1.32083	1.67461	1.35965
1503	MULTI		4	F12	55.6267	5.4157	1.26 ± 0.4	1.24 ± 0.2	2.13 ± 0.2	0.71 ± 0.3		-1.01126	-2.98566	-1.69141	1.74554			1415	MULTI		3	D7	44.3373	5.5984	1.98131	-1.40135	2.29558	6.37371
1508	MULTI		4	H11	55.4097	5.5027	1.33 ± 0.4	1.32 ± 0.1	2.8 ± 0.3	0.69 ± 0.3		-1.00339	-4.0126	-2.10108	1.90332			1606	not id.		3	H8	64.9802	5.449	-1.40276	1.73748	2.88058	1.18189
1601	MULTI		1	C4	71.0954	5.3632	2.12 ± 0.4	0.93 ± 0.4	1.26 ± 0.3	0.67 ± 0.1		-2.27356	-1.87822	1.67897	1.38703			2308	PREDICTED: glyceraldehyde-3-phosphate dehydrogenase, cytosolic [Brassica oleracea var. oleracea]	XP_013637814.1	3	A15	39.8899	5.7431	-1.38678	1.46564	3.82227	1.88055
1606	not id.		3	H8	64.9802	5.449	1.57 ± 0.2	1.12 ± 0.3	0.54 ± 0.1	0.94 ± 0.3		-1.40276	1.73748	2.88058	1.18189			2314	not id.		3	E11	40.7476	5.8181	-1.51676	-1.31979	2.51178	2.1856
1608	N.S.		9	F18			0	0	0.66 ± 0.2	2.63 ± 0.7		#DIV/0!	3.95265	0	0			2404	hypothetical protein EUTSA_v10013703mg [Eutrema salsugineum]	XP_006400515.1	3	F7	43.3389	5.7452	-1.35684	-1.03124	3.43902	2.61375
1610	N.S.		9	E16			3.54 ± 0.4	0	2.56 ± 0.4	2.18 ± 0.4		0	-1.17342	1.38163	0			2407	26S proteasome ATPase subunit [Pisum sativum]	AAT52191.1	3	C10	51.0227	5.8209	-1.46827	1.75964	3.9226	1.51826
1616	BnaC08g07650D [Brassica napus]	CDX84088.1	6	C2	63.8627	5.5707	0.8 ± 0.3	0.6 ± 0.4	1.42 ± 0.3	1.27 ± 0.3		-1.14137	-1.11743	-1.77978	-2.01			4205	N.S.		3	H19			1.28853	1.40386	3.73407	3.42731
1701	N.S.		4	G1	75.53	5.3957	1.03 ± 0.1	0.67 ± 0.3	1.84 ± 0.4	1.18 ± 0.4		-1.51678	-1.56553	-1.79499	-1.7391			4209	MULTI		3	A1	22.6285	6.3437	-1.0212	-13.5813	2.54449	33.8401
1716	phosphoenolpyruvate carboxykinase [ATP] [Arabidopsis thaliana]	NP_195500.1	7	H6	71.5216	5.4959	1.1 ± 0.3	0.65 ± 0.2	1.33 ± 0.2	0.79 ± 0.1		-1.69334	-1.66532	-1.20659	-1.22689			4216	BnaA10g27260D [Brassica napus]	CDY40342.1	3	E2	28.66	6.4902	1.2631	-1.09364	1.484	2.04996
2111	rubisco ssu precursor [Brassica napus]	CAA30290.1	9	C15	11.2586	5.9192	0.17 ± 0.1	1.27 ± 0.4	1.63 ± 0.2	0.61 ± 0.2		7.30879	-2.66441	-9.34485	2.08389			4309	glyceraldehyde 3-phosphate dehydrogenase [Sesamum indicum]	AFJ42572.1	3	D9	39.7006	6.4324	1.18937	-1.10989	1.60396	2.11732
2212	not id.		9	E1	22.475	5.948	1.98 ± 0.3	2.37 ± 0.3	1.11 ± 0.2	2.07 ± 0.4		1.19875	1.85899	1.7735	1.14362			4505	MULTI		3	D10	53.0314	6.3112	1.36331	2.14246	3.54544	2.25606
2216	not id.		8	F16			1.24 ± 0.3	2.24 ± 0.1	0.77 ± 0	2.63 ± 0.4		1.79736	3.38464	1.60439	-1.17373			4609	not id.		3	B5	69.6876	6.3714	-1.0927	-1.35736	1.98045	2.46014
2308	PREDICTED: glyceraldehyde-3-phosphate dehydrogenase, cytosolic [Brassica oleracea var. oleracea]	XP_013637814.1	3	A15	39.8899	5.7431	2.39 ± 0.4	1.72 ± 0.4	0.62 ± 0.2	0.91 ± 0.1		-1.38678	1.46564	3.82227	1.88055			4711	hypothetical protein ARALYDRAFT_892631 [Arabidopsis lyrata subsp. lyrata]	XP_002894554.1	3	C18			1.89002	-3.57763	1.66612	11.2659
2312	malate dehydrogenase 2 [Arabidopsis thaliana]	NP_188120.1	8	A11	34.4074	5.8176	1.04 ± 0.4	1.42 ± 0.4	0.73 ± 0.1	1.78 ± 0.3		1.36533	2.43609	1.42128	-1.25538			4715	aconitate hydratase 1 [Arabidopsis thaliana]	NP_195308.1	3	E10	81.4958	6.4237	1.03446	-1.03025	1.73987	1.85427
2314	not id.		3	E11	40.7476	5.8181	1.77 ± 0.3	1.16 ± 0.4	0.7 ± 0.3	0.53 ± 0.1		-1.51676	-1.31979	2.51178	2.1856			5504	not id.		3	B4	60.2327	6.5835	1.03633	-1.33518	3.5806	4.95442
2319	malate dehydrogenase 1 [Arabidopsis thaliana]	NP_564625.1	1	D13	34.9261	5.8777	1.43 ± 0.4	1.01 ± 0.3	0.89 ± 0.2	0.72 ± 0.1		-1.42012	-1.23629	1.60448	1.39679			5724	PREDICTED: protein fluG-like [Brassica napus]	XP_013678072.1	3	F17			1.15421	-1.07498	1.21043	1.50185
2321	N.S.		2	G3	33.3542	5.9593	0.47 ± 0.4	2.07 ± 0.4	0.63 ± 0.2	0.94 ± 0.3		4.31617	1.47702	-1.33309	2.19205			6214	not id.		3	A6	25.1493	6.9179	-1.00394	1.05041	3.11811	2.95684
2322	fructose-bisphosphate aldolase 3 [Arabidopsis thaliana]	NP_178224.1	8	G12	37.5349	5.9662	0.73 ± 0.2	2.21 ± 0.4	0.5 ± 0.1	1.83 ± 0.2		3.02037	3.60723	1.44249	1.20782			6312	not id.		3	B2	36.3016	6.958	1.70113	1.25812	2.3301	3.15057
2404	hypothetical protein EUTSA_v10013703mg [Eutrema salsugineum]	XP_006400515.1	3	F7	43.3389	5.7452	2.47 ± 0.3	1.82 ± 0.3	0.71 ± 0.1	0.69 ± 0.2		-1.35684	-1.03124	3.43902	2.61375			6407	MULTI		3	D11	50.9862	6.8008	-1.04491	1.04117	1.70172	1.56417
2407	26S proteasome ATPase subunit [Pisum sativum]	AAT52191.1	3	C10	51.0227	5.8209	2.21 ± 0.2	1.5 ± 0.1	0.56 ± 0.1	0.99 ± 0.3		-1.46827	1.75964	3.9226	1.51826			6414	PREDICTED: phosphoglycerate kinase, cytosolic-like [Brassica napus]	XP_013725899.1	3	B16	42.6262	6.9102	-1.20186	-1.02125	2.01471	1.71196
2408	isocitrate dehydrogenase (NADP+) [Apium graveolens]	CAA73139.1	4	D1	47.4192	5.8466	0.82 ± 0.3	0.78 ± 0.4	0.92 ± 0.1	0.8 ± 0.1		-1.05127	-1.15357	-1.11806	-1.01891			6421	MULTI		3	A2	50.8633	6.7753	1.37569	-1.02864	1.35635	1.91935
2412	Chain A, Crystal Structure Of S-Nitrosoglutathione Reductase From Arabidopsis Thaliana, Complex With Nadh	3UKO_A	8	H9	46.6628	5.9163	0.77 ± 0.1	1.56 ± 0.3	0.8 ± 0.1	1.38 ± 0.3		2.03567	1.72345	-1.04242	1.1331			6612	PREDICTED: probable 2,3-bisphosphoglycerate-independent phosphoglycerate mutase 2 isoform X1 [Brassica napus]	XP_013696876.1	3	B14	62.9499	6.9252	1.12927	1.14263	2.01935	1.99573
2413	MULTI		7	F2	50.1662	5.919	1.82 ± 0.4	1.2 ± 0.3	1.86 ± 0	0.68 ± 0.3		-1.5095	-2.72665	-1.02448	1.76317			6806	N.S.		3	G18			1.28277	-1.07275	1.36859	1.8833
2516	MULTI		2	E13	54.3739	5.7643	1.05 ± 0.3	1.57 ± 0.2	1.1 ± 0.4	0.78 ± 0.4		1.50167	-1.40954	-1.0493	2.01721			7508	MULTI		3	B10	52.9677	7.1489	1.49435	-1.34476	1.25208	2.5161
2517	not id.		7	A8	54.851	5.9739	3.18 ± 0.3	1.5 ± 0.3	2.83 ± 0	1.07 ± 0.3		-2.12285	-2.62656	1.12325	1.38978			8405	MULTI		3	F14	42.4542	7.3426	-1.2329	1.10937	2.25572	1.64923
2601	not id.		4	C8	71.3076	5.677	0.94 ± 0.4	0.74 ± 0.3	1.92 ± 0.1	1.02 ± 0.4		-1.26293	-1.87781	-2.03609	-1.36939			410	glyoxysomal beta-ketoacyl-thiolase [Brassica napus]	CAA63598.1	4	C14	49.6702	5.1092	-1.17682	-1.20554	-1.15502	-1.12751
3205	not id.		9	B17			3.58 ± 0.4	5.27 ± 0.4	0	0		1.47037	#DIV/0!	#DIV/0!	#DIV/0!			505	not id.		4	H13	58.0231	5.1171	1.19177	-2.2397	-1.80059	1.48241
3209	MULTI		9	H16			3.36 ± 0.4	1.93 ± 0.3	0.65 ± 0.4	3.73 ± 0.7		-1.74121	5.67518	5.11145	-1.93324			1409	alcohol dehydrogenase class III [Brassica oleracea var. botrytis]	AFP72379.1	4	A10	47.3713	5.4911	1.15224	-1.45833	-1.98957	-1.18403
3302	not id.		8	D3	35.7493	6.0168	0.41 ± 0.3	2.2 ± 0.3	0.92 ± 0.4	3.04 ± 0.6		5.3313	3.27454	-2.25222	-1.38334			1503	MULTI		4	F12	55.6267	5.4157	-1.01126	-2.98566	-1.69141	1.74554
3314	MULTI		7	D8	42.1168	6.1212	2.07 ± 0.3	0.77 ± 0.4	1.78 ± 0.4	0.74 ± 0.3		-2.65907	-2.38641	1.16324	1.04396			1508	MULTI		4	H11	55.4097	5.5027	-1.00339	-4.0126	-2.10108	1.90332
3319	PREDICTED: fructose-bisphosphate aldolase, cytoplasmic isozyme-like [Brassica oleracea var. oleracea]	XP_013637326.1	1	C3	39.5099	6.1014	3.09 ± 0.4	1.55 ± 0.4	0.59 ± 0.3	1.22 ± 0.5		-1.985	2.04418	5.16411	1.27267			1701	N.S.		4	G1	75.53	5.3957	-1.51678	-1.56553	-1.79499	-1.7391
3422	MULTI		7	F5	44.033	6.2385	3.94 ± 0.4	0.92 ± 0.1	2.63 ± 0.4	1.3 ± 0.4		-4.26755	-2.01628	1.4964	-1.41442			2408	isocitrate dehydrogenase (NADP+) [Apium graveolens]	CAA73139.1	4	D1	47.4192	5.8466	-1.05127	-1.15357	-1.11806	-1.01891
3502	PREDICTED: dihydrolipoyl dehydrogenase 1, mitochondrial [Brassica oleracea var. oleracea]	XP_013591550.1	6	C13	57.4831	5.9964	0.81 ± 0.1	0.6 ± 0.2	1.02 ± 0	1.26 ± 0.3		-1.34975	1.23279	-1.25412	-2.0868			2601	not id.		4	C8	71.3076	5.677	-1.26293	-1.87781	-2.03609	-1.36939
3503	MULTI		9	G15	54.0861	6.0025	0	0.9 ± 0.2	0.78 ± 0.3	0.92 ± 0.2		#DIV/0!	1.17967	0	-1.02336			4305	MULTI		4	A5	33.7044	6.311	-1.21349	-2.63228	-1.94671	1.11429
3506	UDP-glucose 6-dehydrogenase [Arabidopsis thaliana]	NP_197053.1	2	E5	54.6913	6.0705	1.07 ± 0.1	2.8 ± 0.2	0.73 ± 0.4	0.96 ± 0.4		2.61993	1.31313	1.46059	2.91414			4514	MULTI		4	A12	55.41	6.5201	1.01896	-1.7895	-2.07173	-1.13617
3613	not id.		5	D12	70.8591	6.1612	0.37 ± 0.1	0.46 ± 0.3	0.8 ± 0.4	2.71 ± 0.4		1.24972	3.36771	-2.17477	-5.86053			5408	glutamine synthetase [Raphanus sativus]	BAA04994.1	4	F15	42.4467	6.6671	-1.07207	-1.60185	-1.64641	-1.10189
3619	PREDICTED: 5-methyltetrahydropteroyltriglutamate--homocysteine methyltransferase 1 [Brassica napus]	XP_013729894.1	6	B13	72.9304	6.2198	0.8 ± 0.2	0.66 ± 0	1.36 ± 0.2	1.1 ± 0.4		-1.21301	-1.23394	-1.68985	-1.66118			6415	not id.		4	E12	48.2931	6.9469	1.02764	-2.7233	-1.84602	1.51601
3623	N.S.		5	F4	71.0011	6.0929	0.55 ± 0.3	0.38 ± 0.1	0.93 ± 0	2.65 ± 0.4		-1.44544	2.82591	-1.67913	-6.85872			6502	PREDICTED: ketol-acid reductoisomerase, chloroplastic [Brassica oleracea var. oleracea]	XP_013592164.1	4	E8	60.2837	6.7929	-1.07515	-2.07252	-1.5558	1.23901
3713	cobalamin-independent methionine synthase [Arabidopsis lyrata subsp. lyrata]	XP_002871787.1	2	D15	73.2877	6.2545	0.9 ± 0.4	1.44 ± 0.4	0.68 ± 0.2	0.75 ± 0.4		1.60322	1.09329	1.3097	1.92057			6717	jasmonate inducible protein [Brassica napus]	CAA72270.1	4	A9	82.2123	6.9566	1.12025	-3.79082	-4.72959	-1.11372
4114	MLP-like protein 329 [Arabidopsis thaliana]	NP_565265.1	6	G14	13.4971	6.3517	0.39 ± 0.2	0.65 ± 0.4	1.35 ± 0.3	2.54 ± 0.8		1.64956	1.88473	-3.4105	-3.89671			8403	MULTI		4	F6	43.4855	7.3053	-1.64454	-3.82322	-1.98389	1.17184
4203	PREDICTED: glutathione S-transferase U19 [Brassica oleracea var. oleracea]	XP_013592836.1	9	E15	24.4784	6.2544	1.13 ± 0.4	0.95 ± 0.1	0.58 ± 0.2	1.19 ± 0.2		-1.18948	2.01929	1.92347	-1.24874			8505	putative tubulin alpha-2/alpha-4 chain [Brassica napus]	AAQ81585.1	4	A13	52.5858	7.3504	-1.79354	-3.70242	-1.97883	1.0432
4205	N.S.		3	H19			3.17 ± 0.4	4.09 ± 0.3	0.85 ± 0.2	1.19 ± 0.3		1.28853	1.40386	3.73407	3.42731			418	RecName: Full=Glyceraldehyde-3-phosphate dehydrogenase, cytosolic	P04796.2	5	F8	41.3779	5.2626	1.03303	1.48884	1.10095	-1.30908
4206	MULTI		5	A18			0.75 ± 0.1	1.1 ± 0.4	0.8 ± 0.1	3.72 ± 0.8		1.46305	4.64975	-1.06113	-3.37241			1208	gamma carbonic anhydrase like 1 [Arabidopsis thaliana]	NP_201156.1	5	G2	26.4186	5.6001	-1.14675	1.49339	1.10432	-1.55077
4209	MULTI		3	A1	22.6285	6.3437	2.94 ± 0.3	2.88 ± 0.4	1.15 ± 0.4	0.08 ± 0		-1.0212	-13.5813	2.54449	33.8401			3613	not id.		5	D12	70.8591	6.1612	1.24972	3.36771	-2.17477	-5.86053
4216	BnaA10g27260D [Brassica napus]	CDY40342.1	3	E2	28.66	6.4902	1.5 ± 0.3	1.9 ± 0.3	1.01 ± 0.4	0.93 ± 0.2		1.2631	-1.09364	1.484	2.04996			3623	N.S.		5	F4	71.0011	6.0929	-1.44544	2.82591	-1.67913	-6.85872
4305	MULTI		4	A5	33.7044	6.311	1.02 ± 0.4	0.84 ± 0.4	1.99 ± 0.3	0.75 ± 0.1		-1.21349	-2.63228	-1.94671	1.11429			4206	MULTI		5	A18			1.46305	4.64975	-1.06113	-3.37241
4309	glyceraldehyde 3-phosphate dehydrogenase [Sesamum indicum]	AFJ42572.1	3	D9	39.7006	6.4324	1.02 ± 0.3	1.22 ± 0.4	0.64 ± 0.3	0.57 ± 0.2		1.18937	-1.10989	1.60396	2.11732			4601	MULTI		5	C12	70.7832	6.2409	1.0937	2.82839	1.12892	-2.29075
4311	MULTI		6	B6	36.18	6.458	0.54 ± 0.2	0.55 ± 0.3	1.4 ± 0.4	1.41 ± 0.4		1.01506	1.00784	-2.57208	-2.55379			5203	cruciferin cru2/3 subunit [Brassica napus]	CAA40979.1	5	F10	18.848	6.5709	2.21265	3.94717	-1.5714	-2.80324
4313	not id.		6	H4	33.3362	6.4844	0.86 ± 0.2	0.57 ± 0.2	1.04 ± 0.2	1.19 ± 0.3		-1.51828	1.14846	-1.20289	-2.09745			5212	PREDICTED: uncharacterized protein LOC106294119 [Brassica oleracea var. oleracea]	XP_013585177.1	5	D19			2.21733	6.95543	1.13632	-2.76052
4318	MULTI		1	G16			2.43 ± 0.3	0.99 ± 0.2	1.2 ± 0.4	0.82 ± 0.2		-2.45387	-1.45696	2.0191	1.19882			6215	not id.		5	C20			1.45219	3.9466	-1.11772	-3.0376
4405	MULTI		6	D16	46.6166	6.3127	0.66 ± 0.3	0.71 ± 0.4	1.01 ± 0.4	1.38 ± 0.3		1.06342	1.36591	-1.51984	-1.95214			7201	putative lactoylglutathione lyase [Brassica rapa]	BAF81517.1	5	H7	29.8567	6.9849	2.69911	2.09036	-2.50063	-1.93665
4406	MULTI		8	H10	43.7531	6.3166	0.62 ± 0.3	1.29 ± 0.2	0.74 ± 0.3	1.61 ± 0.3		2.06377	2.16972	-1.18264	-1.24336			7218	not id.		5	H3	21.5232	7.1757	4.25089	5.23126	-1.97034	-2.42475
4409	MULTI		8	D20			0.85 ± 0.3	1.9 ± 0.2	0.72 ± 0.3	1.29 ± 0.4		2.22802	1.784	1.17516	1.46765			7313	not id.		5	C11	31.6452	7.1925	-1.11182	2.89784	-2.09874	-6.76189
4420	not id.		8	D17			0.64 ± 0.4	2.91 ± 0.4	1.03 ± 0.4	3.29 ± 0.9		4.52422	3.18819	-1.60092	-1.12816			8504	atpA gene product (chloroplast) [Brassica napus]	YP_005089937.1	5	D14	57.5567	7.3397	-1.21709	3.38484	-1.59355	-6.56488
4505	MULTI		3	D10	53.0314	6.3112	1.23 ± 0.2	1.68 ± 0.2	0.34 ± 0.3	0.74 ± 0.3		1.36331	2.14246	3.54544	2.25606			1405	hypothetical protein EUTSA_v10013703mg [Eutrema salsugineum]	XP_006400515.1	6	C7	44.2264	5.4481	-1.14079	-1.56839	-5.63977	-4.10216
4511	MULTI		8	H14	55.3927	6.4637	0.69 ± 0.2	0.94 ± 0.4	0.77 ± 0.2	1.29 ± 0.3		1.36414	1.68199	-1.11082	-1.36964			1616	BnaC08g07650D [Brassica napus]	CDX84088.1	6	C2	63.8627	5.5707	-1.14137	-1.11743	-1.77978	-2.01
4512	pyrophosphate--fructose-6-phosphate 1-phosphotransferase subunit beta 1 [Arabidopsis thaliana]	NP_172664.1	2	F11	60.0363	6.476	1.14 ± 0.3	3.27 ± 0.4	0.56 ± 0.1	1.37 ± 0.3		2.86023	2.4209	2.01671	2.38268			3502	PREDICTED: dihydrolipoyl dehydrogenase 1, mitochondrial [Brassica oleracea var. oleracea]	XP_013591550.1	6	C13	57.4831	5.9964	-1.34975	1.23279	-1.25412	-2.0868
4514	MULTI		4	A12	55.41	6.5201	0.57 ± 0.3	0.58 ± 0.3	1.18 ± 0.3	0.66 ± 0.3		1.01896	-1.7895	-2.07173	-1.13617			3619	PREDICTED: 5-methyltetrahydropteroyltriglutamate--homocysteine methyltransferase 1 [Brassica napus]	XP_013729894.1	6	B13	72.9304	6.2198	-1.21301	-1.23394	-1.68985	-1.66118
4517	MULTI		6	G11	55.7805	6.2931	0.81 ± 0.4	0.75 ± 0.2	1.07 ± 0.3	1.22 ± 0.3		-1.07287	1.14801	-1.31386	-1.61824			4114	MLP-like protein 329 [Arabidopsis thaliana]	NP_565265.1	6	G14	13.4971	6.3517	1.64956	1.88473	-3.4105	-3.89671
4601	MULTI		5	C12	70.7832	6.2409	0.69 ± 0.2	0.76 ± 0.1	0.61 ± 0.1	1.74 ± 0.2		1.0937	2.82839	1.12892	-2.29075			4311	MULTI		6	B6	36.18	6.458	1.01506	1.00784	-2.57208	-2.55379
4609	not id.		3	B5	69.6876	6.3714	2 ± 0.4	1.83 ± 0.4	1.01 ± 0.4	0.74 ± 0.4		-1.0927	-1.35736	1.98045	2.46014			4313	not id.		6	H4	33.3362	6.4844	-1.51828	1.14846	-1.20289	-2.09745
4617	PREDICTED: ferredoxin--nitrite reductase, chloroplastic-like [Brassica napus]	XP_013656862.1	9	B3	63.5045	6.5306	1.13 ± 0.1	0.69 ± 0.3	0.96 ± 0.1	1.43 ± 0.2		-1.6373	1.48212	1.17819	-2.05967			4405	MULTI		6	D16	46.6166	6.3127	1.06342	1.36591	-1.51984	-1.95214
4711	hypothetical protein ARALYDRAFT_892631 [Arabidopsis lyrata subsp. lyrata]	XP_002894554.1	3	C18			2.03 ± 0.4	3.84 ± 0.4	1.22 ± 0.3	0.34 ± 0.2		1.89002	-3.57763	1.66612	11.2659			4517	MULTI		6	G11	55.7805	6.2931	-1.07287	1.14801	-1.31386	-1.61824
4712	MULTI		7	C5	73.7841	6.4063	0.71 ± 0.4	0.6 ± 0.1	0.91 ± 0.2	0.41 ± 0.1		-1.18595	-2.20935	-1.27838	1.45726			5317	not id.		6	F1	33.6828	6.6855	-1.13019	-1.50703	-2.42812	-1.82096
4715	aconitate hydratase 1 [Arabidopsis thaliana]	NP_195308.1	3	E10	81.4958	6.4237	1.2 ± 0.4	1.24 ± 0.2	0.69 ± 0.2	0.67 ± 0.2		1.03446	-1.03025	1.73987	1.85427			5602	unnamed protein product [Thellungiella halophila]	BAJ34519.1	6	B7	66.9789	6.5495	1.25879	-1.10314	-1.98675	-1.43073
4805	5-methyltetrahydropteroyltriglutamate--homocysteine methyltransferase [Arabidopsis thaliana]	NP_197294.1	9	D4	89.1973	6.2917	1.31 ± 0.4	0.4 ± 0.1	0.57 ± 0.1	0.82 ± 0.2		-3.2725	1.42438	2.27598	-2.04803			5618	not id.		6	A19			1.17944	1.62575	-3.58358	-4.93962
5203	cruciferin cru2/3 subunit [Brassica napus]	CAA40979.1	5	F10	18.848	6.5709	0.35 ± 0.1	0.78 ± 0.4	0.55 ± 0.2	2.19 ± 0.6		2.21265	3.94717	-1.5714	-2.80324			5705	PREDICTED: protein fluG-like [Brassica napus]	XP_013663092.1	6	B20			-1.02433	1.24336	-1.54475	-1.96741
5204	ascorbate peroxidase [Brassica juncea]	AAN60794.1	9	G8	27.4126	6.5752	1.39 ± 0.4	0.65 ± 0.2	1.95 ± 0.2	1.45 ± 0.3		-2.10933	-1.34281	-1.4034	-2.2045			5711	sucrose synthase 4 [Arabidopsis thaliana]	NP_566865.2	6	G19			1.01461	-1.26241	-2.46542	-1.92482
5212	PREDICTED: uncharacterized protein LOC106294119 [Brassica oleracea var. oleracea]	XP_013585177.1	5	D19			0.4 ± 0.3	0.89 ± 0.1	0.35 ± 0.2	2.48 ± 0.4		2.21733	6.95543	1.13632	-2.76052			6404	MULTI		6	E14	42.5796	6.7935	-1.36623	1.09042	-2.66765	-3.97416
5214	peroxiredoxin antioxidant [Brassica napus]	AAF61460.1	8	H2	25.9818	6.7012	0.2 ± 0.2	1.34 ± 0.2	0.55 ± 0.1	1.46 ± 0.2		6.47018	2.64716	-2.65477	-1.08615			6708	N.S.		6	D18			-2.20011	1.00496	-1.92182	-4.24922
5216	L-ascorbate peroxidase [Raphanus sativus]	CAA55209.1	1	C9	27.1766	6.7384	1.84 ± 0.4	0.98 ± 0.3	0.86 ± 0.3	0.78 ± 0.2		-1.86723	-1.10002	2.12811	1.25371			7613	MULTI		6	G4	71.5827	7.1982	1.18352	-1.36855	-4.35288	-2.68745
5220	Hydroxyacylglutathione hydrolase 3 [Arabidopsis thaliana]	NP_564636.2	8	H17			0.92 ± 0.4	2.3 ± 0.2	0.67 ± 0.1	1.54 ± 0.3		2.50498	2.27658	1.36103	1.49758			8320	oxygen-evolving enhancer protein 1-2 [Arabidopsis thaliana]	NP_190651.1	6	E9	31.3476	7.5605	1.4189	-1.54122	-3.084	-1.41026
5314	pur ALPHA-1 [Arabidopsis lyrata subsp. lyrata]	XP_002862885.1	2	A3	37.7927	6.6439	0.84 ± 0.4	2.25 ± 0.4	0.86 ± 0.1	0.73 ± 0.3		2.67345	-1.17823	-1.02976	3.0589			307	MULTI		7	G13	38.3344	5.105	-2.68117	-3.28001	1.41454	1.73048
5317	not id.		6	F1	33.6828	6.6855	1.02 ± 0.2	0.9 ± 0.3	2.49 ± 0.4	1.65 ± 0.7		-1.13019	-1.50703	-2.42812	-1.82096			413	peroxidase 12, partial [Brassica rapa]	ACT35470.1	7	A4	45.1074	5.1384	-4.75963	-5.66487	-1.7012	-1.42935
5403	mitogen-activated protein kinase 4 [Brassica napus]	ABB69023.1	2	F19			0.9 ± 0.2	1.46 ± 0.1	0.86 ± 0.2	1.05 ± 0.2		1.61342	1.21899	1.04118	1.37807			1716	phosphoenolpyruvate carboxykinase [ATP] [Arabidopsis thaliana]	NP_195500.1	7	H6	71.5216	5.4959	-1.69334	-1.66532	-1.20659	-1.22689
5404	Methionine adenosyltransferase 3 [Theobroma cacao]	XP_007027434.1	7	A14	48.3044	6.5865	1.04 ± 0.2	0.66 ± 0.1	1.05 ± 0.1	0.41 ± 0.2		-1.58405	-2.53059	-1.00819	1.58457			2413	MULTI		7	F2	50.1662	5.919	-1.5095	-2.72665	-1.02448	1.76317
5408	glutamine synthetase [Raphanus sativus]	BAA04994.1	4	F15	42.4467	6.6671	0.83 ± 0.1	0.78 ± 0.1	1.38 ± 0.3	0.86 ± 0.1		-1.07207	-1.60185	-1.64641	-1.10189			2517	not id.		7	A8	54.851	5.9739	-2.12285	-2.62656	1.12325	1.38978
5412	MULTI		8	H12	50.9556	6.706	0.85 ± 0.2	1.29 ± 0.2	0.87 ± 0	1.03 ± 0.1		1.51927	1.18801	-1.02276	1.25038			3314	MULTI		7	D8	42.1168	6.1212	-2.65907	-2.38641	1.16324	1.04396
5413	MULTI		7	D6	44.7705	6.7074	1.7 ± 0.4	0.92 ± 0.2	1.08 ± 0.2	0.35 ± 0		-1.85109	-3.07221	1.57264	2.61007			3422	MULTI		7	F5	44.033	6.2385	-4.26755	-2.01628	1.4964	-1.41442
5414	not id.		9	B15	47.1364	6.7079	0.94 ± 0.1	0.63 ± 0.1	1.05 ± 0.3	0.93 ± 0.2		-1.49575	-1.12358	-1.11789	-1.48817			4712	MULTI		7	C5	73.7841	6.4063	-1.18595	-2.20935	-1.27838	1.45726
5415	MULTI		7	F13	49.4564	6.7085	1.17 ± 0.3	0.75 ± 0.4	1.52 ± 0.4	0.6 ± 0.3		-1.54208	-2.52771	-1.30241	1.25856			5404	Methionine adenosyltransferase 3 [Theobroma cacao]	XP_007027434.1	7	A14	48.3044	6.5865	-1.58405	-2.53059	-1.00819	1.58457
5418	BnaC04g46210D [Brassica napus]	CDX93275.1	8	C6	52.2502	6.7517	0.43 ± 0.2	1.88 ± 0.1	0.83 ± 0.3	3.91 ± 1.2		4.27894	4.68157	-1.90373	-2.08286			5413	MULTI		7	D6	44.7705	6.7074	-1.85109	-3.07221	1.57264	2.61007
5504	not id.		3	B4	60.2327	6.5835	2 ± 0.4	2.07 ± 0.4	0.55 ± 0.3	0.41 ± 0.1		1.03633	-1.33518	3.5806	4.95442			5415	MULTI		7	F13	49.4564	6.7085	-1.54208	-2.52771	-1.30241	1.25856
5601	AT4g37510/F6G17_160 [Arabidopsis thaliana]	AAM91110.1	2	A17			1.36 ± 0.2	3.79 ± 0.4	0.79 ± 0.2	0.78 ± 0.4		2.77498	-1.01802	1.72283	4.86698			8318	MULTI		7	C19			-1.59376	-2.09787	-1.27294	1.03406
5602	unnamed protein product [Thellungiella halophila]	BAJ34519.1	6	B7	66.9789	6.5495	0.68 ± 0.2	0.86 ± 0.3	1.36 ± 0.3	1.23 ± 0.2		1.25879	-1.10314	-1.98675	-1.43073			216	not id.		8	H15	30.5116	5.1021	1.14088	1.41096	1.10595	-1.11826
5618	not id.		6	A19			0.26 ± 0.1	0.31 ± 0.2	0.95 ± 0.3	1.55 ± 0.4		1.17944	1.62575	-3.58358	-4.93962			1303	MULTI		8	A16	40.9027	5.3982	1.21225	1.64135	1.25173	-1.08168
5705	PREDICTED: protein fluG-like [Brassica napus]	XP_013663092.1	6	B20			1.06 ± 0.3	1.04 ± 0.4	1.65 ± 0.4	2.05 ± 0.4		-1.02433	1.24336	-1.54475	-1.96741			2216	not id.		8	F16			1.79736	3.38464	1.60439	-1.17373
5711	sucrose synthase 4 [Arabidopsis thaliana]	NP_566865.2	6	G19			0.55 ± 0.1	0.56 ± 0.2	1.36 ± 0.3	1.08 ± 0.1		1.01461	-1.26241	-2.46542	-1.92482			2312	malate dehydrogenase 2 [Arabidopsis thaliana]	NP_188120.1	8	A11	34.4074	5.8176	1.36533	2.43609	1.42128	-1.25538
5724	PREDICTED: protein fluG-like [Brassica napus]	XP_013678072.1	3	F17			1.2 ± 0.4	1.39 ± 0.3	0.99 ± 0.4	0.92 ± 0.3		1.15421	-1.07498	1.21043	1.50185			2322	fructose-bisphosphate aldolase 3 [Arabidopsis thaliana]	NP_178224.1	8	G12	37.5349	5.9662	3.02037	3.60723	1.44249	1.20782
5726	PREDICTED: protein fluG-like [Brassica rapa]	XP_009116011.1	8	B19			0.9 ± 0.4	1.85 ± 0.3	0.64 ± 0.2	1.26 ± 0.4		2.05328	1.95184	1.39969	1.47244			2412	Chain A, Crystal Structure Of S-Nitrosoglutathione Reductase From Arabidopsis Thaliana, Complex With Nadh	3UKO_A	8	H9	46.6628	5.9163	2.03567	1.72345	-1.04242	1.1331
6214	not id.		3	A6	25.1493	6.9179	5.23 ± 0.4	5.21 ± 0.4	1.67 ± 0.4	1.76 ± 0.4		-1.00394	1.05041	3.11811	2.95684			3302	not id.		8	D3	35.7493	6.0168	5.3313	3.27454	-2.25222	-1.38334
6215	not id.		5	C20			0.68 ± 0.4	0.99 ± 0.4	0.76 ± 0.2	3.03 ± 1.4		1.45219	3.9466	-1.11772	-3.0376			4406	MULTI		8	H10	43.7531	6.3166	2.06377	2.16972	-1.18264	-1.24336
6219	MULTI		9	B1	25.9249	6.8768	0	2.95 ± 0.2	0	2.27 ± 0.1		#DIV/0!	#DIV/0!	#DIV/0!	1.2991			4409	MULTI		8	D20			2.22802	1.784	1.17516	1.46765
6301	not id.		9	B8	33.4012	6.7834	0.98 ± 0.3	1.12 ± 0.4	1.25 ± 0.2	0.57 ± 0.1		1.1339	-2.18174	-1.27373	1.94222			4420	not id.		8	D17			4.52422	3.18819	-1.60092	-1.12816
6312	not id.		3	B2	36.3016	6.958	1.66 ± 0.3	2.83 ± 0.4	0.71 ± 0	0.89 ± 0.2		1.70113	1.25812	2.3301	3.15057			4511	MULTI		8	H14	55.3927	6.4637	1.36414	1.68199	-1.11082	-1.36964
6403	MULTI		9	H18			1.6 ± 0.4	1.29 ± 0.4	1.26 ± 0.4	0.55 ± 0.1		-1.24251	-2.27399	1.2666	2.31807			5214	peroxiredoxin antioxidant [Brassica napus]	AAF61460.1	8	H2	25.9818	6.7012	6.47018	2.64716	-2.65477	-1.08615
6404	MULTI		6	E14	42.5796	6.7935	0.54 ± 0	0.4 ± 0.1	1.46 ± 0.2	1.59 ± 0.2		-1.36623	1.09042	-2.66765	-3.97416			5220	Hydroxyacylglutathione hydrolase 3 [Arabidopsis thaliana]	NP_564636.2	8	H17			2.50498	2.27658	1.36103	1.49758
6407	MULTI		3	D11	50.9862	6.8008	1.13 ± 0.2	1.08 ± 0	0.66 ± 0.1	0.69 ± 0		-1.04491	1.04117	1.70172	1.56417			5412	MULTI		8	H12	50.9556	6.706	1.51927	1.18801	-1.02276	1.25038
6412	MULTI		9	D5	47.1385	6.8879	0.51 ± 0.2	1.44 ± 0.2	1.07 ± 0.3	1.08 ± 0.3		2.82616	1.0109	-2.0975	1.33287			5418	BnaC04g46210D [Brassica napus]	CDX93275.1	8	C6	52.2502	6.7517	4.27894	4.68157	-1.90373	-2.08286
6414	PREDICTED: phosphoglycerate kinase, cytosolic-like [Brassica napus]	XP_013725899.1	3	B16	42.6262	6.9102	1.35 ± 0.3	1.13 ± 0.3	0.67 ± 0	0.66 ± 0		-1.20186	-1.02125	2.01471	1.71196			5726	PREDICTED: protein fluG-like [Brassica rapa]	XP_009116011.1	8	B19			2.05328	1.95184	1.39969	1.47244
6415	not id.		4	E12	48.2931	6.9469	0.82 ± 0.4	0.85 ± 0.2	1.52 ± 0.4	0.56 ± 0.1		1.02764	-2.7233	-1.84602	1.51601			6706	not id.		8	F3	73.866	6.8297	1.22236	2.41274	1.46194	-1.35014
6421	MULTI		3	A2	50.8633	6.7753	0.96 ± 0.2	1.32 ± 0.2	0.71 ± 0.2	0.69 ± 0.1		1.37569	-1.02864	1.35635	1.91935			7308	MULTI		8	G10	37.2417	7.0983	4.04748	3.53864	-1.5862	-1.38679
6502	PREDICTED: ketol-acid reductoisomerase, chloroplastic [Brassica oleracea var. oleracea]	XP_013592164.1	4	E8	60.2837	6.7929	0.69 ± 0.3	0.64 ± 0.3	1.07 ± 0.2	0.51 ± 0.2		-1.07515	-2.07252	-1.5558	1.23901			7311	not id.		8	E7	33.8412	7.1686	4.11279	6.94535	2.62715	1.55571
6612	PREDICTED: probable 2,3-bisphosphoglycerate-independent phosphoglycerate mutase 2 isoform X1 [Brassica napus]	XP_013696876.1	3	B14	62.9499	6.9252	1.16 ± 0.2	1.31 ± 0.3	0.57 ± 0.1	0.65 ± 0.1		1.12927	1.14263	2.01935	1.99573			7602	not id.		8	E19			2.16296	1.74113	1.21812	1.51325
6705	RecName: Full=Phospholipase D alpha 1; Short=PLD 1; AltName: Full=Choline phosphatase 1; AltName: Full=Phosphatidylcholine-hydrolyzing phospholipase D 1; Flags: Precursor	O82549.1	9	E3	78.0492	6.8012	1.11 ± 0.3	0.96 ± 0.4	1.15 ± 0.3	0.48 ± 0.2		-1.147	-2.3784	-1.03562	2.00226			8421	N.S.		8	C17			1.75122	2.71543	-1.05281	-1.63248
6706	not id.		8	F3	73.866	6.8297	0.75 ± 0.1	0.92 ± 0.1	0.51 ± 0.2	1.25 ± 0.4		1.22236	2.41274	1.46194	-1.35014			220	not id.		9	G6	22.7554	5.3181	0	1.62094	-5.65818	0
6708	N.S.		6	D18			0.78 ± 0.2	0.35 ± 0.1	1.51 ± 0.2	1.52 ± 0.1		-2.20011	1.00496	-1.92182	-4.24922			1205	not id.		9	G17			-2.90403	2.55006	2.83279	-2.61419
6710	Clp ATPase [Arabidopsis thaliana]	NP_001190035.1	9	G5	77.2484	6.8796	1 ± 0.3	1.36 ± 0.4	1.01 ± 0.3	0.66 ± 0.3		1.35705	-1.51424	-1.00923	2.03611			1213	N.S.		9	E17			#DIV/0!	#DIV/0!	#DIV/0!	-2.2629
6711	not id.		9	E18			0	0	1.12 ± 0.1	1.9 ± 0.1		#DIV/0!	1.69952	0	0			1305	not id.		9	D2	31.5291	5.4832	#DIV/0!	#DIV/0!	#DIV/0!	-2.8771
6712	RecName: Full=Phospholipase D alpha 1; Short=PLD 1; AltName: Full=Choline phosphatase 1; AltName: Full=Phosphatidylcholine-hydrolyzing phospholipase D 1; Flags: Precursor	O82549.1	9	C1	75.5642	6.9086	2.64 ± 0.3	1.53 ± 0.4	0.96 ± 0.4	0		-1.7229	0	2.74262	#DIV/0!			1312	not id.		9	H1	36.3552	5.6152	1.29988	-1.43076	-1.19869	1.55154
6716	RecName: Full=Phospholipase D alpha 2; Short=PLD 2; AltName: Full=Choline phosphatase 2; AltName: Full=Phosphatidylcholine-hydrolyzing phospholipase D 2; Flags: Precursor	P55939.2	9	E6	75.7462	6.9496	0.99 ± 0.1	0.93 ± 0.2	1.01 ± 0.2	0.45 ± 0.1		-1.07165	-2.22401	-1.01519	2.04428			1502	catalase [Brassica juncea]	AAD17936.1	9	H5	56.1671	5.3703	1.58062	-2.31939	-1.22563	2.99118
6717	jasmonate inducible protein [Brassica napus]	CAA72270.1	4	A9	82.2123	6.9566	0.46 ± 0.2	0.51 ± 0.2	2.18 ± 0.1	0.57 ± 0.3		1.12025	-3.79082	-4.72959	-1.11372			1608	N.S.		9	F18			#DIV/0!	3.95265	0	0
6804	not id.		2	B18			1.29 ± 0.2	3.01 ± 0.4	0.95 ± 0.4	1.07 ± 0.3		2.33104	1.12946	1.35954	2.8059			1610	N.S.		9	E16			0	-1.17342	1.38163	0
6806	N.S.		3	G18			1.33 ± 0.1	1.71 ± 0.4	0.97 ± 0.1	0.91 ± 0.1		1.28277	-1.07275	1.36859	1.8833			2111	rubisco ssu precursor [Brassica napus]	CAA30290.1	9	C15	11.2586	5.9192	7.30879	-2.66441	-9.34485	2.08389
7201	putative lactoylglutathione lyase [Brassica rapa]	BAF81517.1	5	H7	29.8567	6.9849	0.35 ± 0.1	0.96 ± 0.4	0.88 ± 0.4	1.86 ± 0.4		2.69911	2.09036	-2.50063	-1.93665			2212	not id.		9	E1	22.475	5.948	1.19875	1.85899	1.7735	1.14362
7218	not id.		5	H3	21.5232	7.1757	1.17 ± 0.3	5 ± 0.2	2.31 ± 0.3	12.12 ± 2.8		4.25089	5.23126	-1.97034	-2.42475			3205	not id.		9	B17			1.47037	#DIV/0!	#DIV/0!	#DIV/0!
7308	MULTI		8	G10	37.2417	7.0983	0.34 ± 0.2	1.38 ± 0.4	0.54 ± 0.1	1.92 ± 0.6		4.04748	3.53864	-1.5862	-1.38679			3209	MULTI		9	H16			-1.74121	5.67518	5.11145	-1.93324
7311	not id.		8	E7	33.8412	7.1686	0.8 ± 0.4	3.32 ± 0.4	0.3 ± 0.1	2.13 ± 0.4		4.11279	6.94535	2.62715	1.55571			3503	MULTI		9	G15	54.0861	6.0025	#DIV/0!	1.17967	0	-1.02336
7313	not id.		5	C11	31.6452	7.1925	0.49 ± 0.4	0.44 ± 0.1	1.02 ± 0.2	2.98 ± 0.5		-1.11182	2.89784	-2.09874	-6.76189			4203	PREDICTED: glutathione S-transferase U19 [Brassica oleracea var. oleracea]	XP_013592836.1	9	E15	24.4784	6.2544	-1.18948	2.01929	1.92347	-1.24874
7506	MULTI		2	B9	56.5497	7.1088	0.67 ± 0.2	1.66 ± 0.4	0.85 ± 0.1	0.69 ± 0.2		2.48035	-1.22369	-1.27489	2.38074			4617	PREDICTED: ferredoxin--nitrite reductase, chloroplastic-like [Brassica napus]	XP_013656862.1	9	B3	63.5045	6.5306	-1.6373	1.48212	1.17819	-2.05967
7508	MULTI		3	B10	52.9677	7.1489	0.93 ± 0.2	1.4 ± 0	0.75 ± 0.3	0.55 ± 0.2		1.49435	-1.34476	1.25208	2.5161			4805	5-methyltetrahydropteroyltriglutamate--homocysteine methyltransferase [Arabidopsis thaliana]	NP_197294.1	9	D4	89.1973	6.2917	-3.2725	1.42438	2.27598	-2.04803
7602	not id.		8	E19			0.93 ± 0.3	2.02 ± 0.3	0.76 ± 0.2	1.33 ± 0.4		2.16296	1.74113	1.21812	1.51325			5204	ascorbate peroxidase [Brassica juncea]	AAN60794.1	9	G8	27.4126	6.5752	-2.10933	-1.34281	-1.4034	-2.2045
7609	MULTI		1	B11	66.9469	7.1275	2.16 ± 0.4	1.12 ± 0.3	1.11 ± 0.3	0.35 ± 0		-1.92505	-3.10025	1.94747	3.13636			5414	not id.		9	B15	47.1364	6.7079	-1.49575	-1.12358	-1.11789	-1.48817
7613	MULTI		6	G4	71.5827	7.1982	0.58 ± 0.3	0.69 ± 0.3	2.54 ± 0.4	1.86 ± 0.4		1.18352	-1.36855	-4.35288	-2.68745			6219	MULTI		9	B1	25.9249	6.8768	#DIV/0!	#DIV/0!	#DIV/0!	1.2991
7618	MULTI		2	F9	70.6442	7.1198	0.79 ± 0.3	1.65 ± 0.3	0.45 ± 0.1	0.39 ± 0.1		2.08773	-1.14293	1.74959	4.17474			6301	not id.		9	B8	33.4012	6.7834	1.1339	-2.18174	-1.27373	1.94222
8317	MULTI		2	G9	31.1463	7.47	1.07 ± 0.3	3.13 ± 0.4	0.83 ± 0.3	0.76 ± 0.2		2.92638	-1.09776	1.28112	4.11552			6403	MULTI		9	H18			-1.24251	-2.27399	1.2666	2.31807
8318	MULTI		7	C19			2.28 ± 0.4	1.43 ± 0.4	2.9 ± 0.3	1.38 ± 0.5		-1.59376	-2.09787	-1.27294	1.03406			6412	MULTI		9	D5	47.1385	6.8879	2.82616	1.0109	-2.0975	1.33287
8320	oxygen-evolving enhancer protein 1-2 [Arabidopsis thaliana]	NP_190651.1	6	E9	31.3476	7.5605	0.43 ± 0.1	0.61 ± 0.2	1.33 ± 0.4	0.86 ± 0.2		1.4189	-1.54122	-3.084	-1.41026			6705	RecName: Full=Phospholipase D alpha 1; Short=PLD 1; AltName: Full=Choline phosphatase 1; AltName: Full=Phosphatidylcholine-hydrolyzing phospholipase D 1; Flags: Precursor	O82549.1	9	E3	78.0492	6.8012	-1.147	-2.3784	-1.03562	2.00226
8403	MULTI		4	F6	43.4855	7.3053	1.37 ± 0.4	0.83 ± 0.3	2.72 ± 0.4	0.71 ± 0.4		-1.64454	-3.82322	-1.98389	1.17184			6710	Clp ATPase [Arabidopsis thaliana]	NP_001190035.1	9	G5	77.2484	6.8796	1.35705	-1.51424	-1.00923	2.03611
8405	MULTI		3	F14	42.4542	7.3426	1.1 ± 0.4	0.9 ± 0.1	0.49 ± 0.1	0.54 ± 0.1		-1.2329	1.10937	2.25572	1.64923			6711	not id.		9	E18			#DIV/0!	1.69952	0	0
8421	N.S.		8	C17			0.67 ± 0.2	1.18 ± 0.4	0.71 ± 0.1	1.93 ± 0.5		1.75122	2.71543	-1.05281	-1.63248			6712	RecName: Full=Phospholipase D alpha 1; Short=PLD 1; AltName: Full=Choline phosphatase 1; AltName: Full=Phosphatidylcholine-hydrolyzing phospholipase D 1; Flags: Precursor	O82549.1	9	C1	75.5642	6.9086	-1.7229	0	2.74262	#DIV/0!
8504	atpA gene product (chloroplast) [Brassica napus]	YP_005089937.1	5	D14	57.5567	7.3397	0.49 ± 0.3	0.4 ± 0.1	0.78 ± 0.3	2.67 ± 0.3		-1.21709	3.38484	-1.59355	-6.56488			6716	RecName: Full=Phospholipase D alpha 2; Short=PLD 2; AltName: Full=Choline phosphatase 2; AltName: Full=Phosphatidylcholine-hydrolyzing phospholipase D 2; Flags: Precursor	P55939.2	9	E6	75.7462	6.9496	-1.07165	-2.22401	-1.01519	2.04428
8505	putative tubulin alpha-2/alpha-4 chain [Brassica napus]	AAQ81585.1	4	A13	52.5858	7.3504	1.78 ± 0.3	0.99 ± 0.4	3.53 ± 0.4	0.95 ± 0.6		-1.79354	-3.70242	-1.97883	1.0432			8706	N.S.		9	E4	75.9678	7.3202	-1.01133	-2.25581	-1.09426	2.0384
8706	N.S.		9	E4	75.9678	7.3202	1.24 ± 0.4	1.23 ± 0.3	1.36 ± 0.2	0.6 ± 0.1		-1.01133	-2.25581	-1.09426	2.0384

## Sheet: SI 2a Functional groups
The resistance of oilseed rape microspore-derived embryos to osmotic stress is associated with the accumulation of energy metabolism proteins, redox homeostasis and higher abscisic acid and cytokinin contents Urban MO 1,*, Planchon S 2, Hoštičková I 3, Vanková R 4, Dobrev P 4, Renaut J 2, Klíma M 1, and Vítámvás P 1 1 Crop Research Institute, Drnovská 57, Prague, Czech Republic 2 Luxembourg Insti…
					blast result		Expected		Protein abundance					Abundance ratios
DB ObjectName		Accession number NCBI	SSP	Tpos	Protein name	CLU	Mr	pI	DC	DS	VC	VS		DS/C	VS/C	DC/VC	DS/VS	Cadeli C /Viking C	Cadeli S /Viking S	Gene name	TAIR gene locus tag	GO Term Name	Database ID	Object Symbol	GO:ID	ObjectSynonym	With or From	DB Reference
									±2 fold change in protein accumulation						0= missing in treated samples
1, Amino acid, nitrogen and sugars metabolism/protein metabolism										0 = qualitative change					DIV=missing spot in one treatment
Aspartate aminotransferase		XP_006400515.1	1405	C7	aspartate aminotransferase [Arabidopsis thaliana]	6	44.2264	5.4481	0.67 ± 0.2	0.59 ± 0.2	3.8 ± 0.4	2.42 ± 0.3		-1.14079	-1.56839	-5.63977	-4.10216	DOWN	DOWN	EUTSA_v10013703mg	AT5G19550	cellular amino acid metabolic process	V4LQ32	EUTSA_v10013703mg	GO:0006521	V4LQ32_EUTSA|EUTSA_v10013703mg	InterPro:IPR000797	GO_REF:0000003
Aspartate aminotransferase		XP_006400515.1	2404	F7	PREDICTED: aspartate aminotransferase, cytoplasmic isozyme 1-like [Brassica rapa]	3	43.3389	5.7452	2.47 ± 0.3	1.82 ± 0.3	0.71 ± 0.1	0.69 ± 0.2		-1.35684	-1.03124	3.43902	2.61375	UP	UP	EUTSA_v10013703mg	AT5G19550	cellular amino acid metabolic process	V4LQ32	EUTSA_v10013703mg	GO:0006520	V4LQ32_EUTSA|EUTSA_v10013703mg	InterPro:IPR000796	GO_REF:0000002
Cobalamin-independent methionine synthase		XP_013729894.1	3619	B13	cobalamin-independent methionine synthase [Arabidopsis lyrata subsp. lyrata]	6	72.9304	6.2198	0.8 ± 0.2	0.66 ± 0	2.2 ± 0.2	1.1 ± 0.4		-1.21301	-2	-2.75	-1.66118	DOWN		ATCIMS	AT5G17920	cellular amino acid biosynthetic process	D7LXP0	ATCIMS	GO:0008652	D7LXP0_ARALL|ATCIMS|ARALYDRAFT_488656	InterPro:IPR013215	GO_REF:0000002
Cobalamin-independent methionine synthase		XP_002871787.1	3713	D15	cobalamin-independent methionine synthase [Arabidopsis lyrata subsp. lyrata]	2	73.2877	6.2545	0.9 ± 0.4	1.92 ± 0.4	0.68 ± 0.2	0.75 ± 0.4		2.13	1.09329	1.3097	2.56		UP	ATCIMS	AT5G17920	cellular amino acid biosynthetic process	D7LXP0	ATCIMS	GO:0008653	D7LXP0_ARALL|ATCIMS|ARALYDRAFT_488657	InterPro:IPR013216	GO_REF:0000003
Putative uncharacterized protein		XP_013656862.1	4617	B3	PREDICTED: ferredoxin--nitrite reductase, chloroplastic-like [Brassica napus]	9	63.5045	6.5306	1.13 ± 0.1	0.69 ± 0.3	0.96 ± 0.1	1.43 ± 0.2		-1.6373	1.48212	1.17819	-2.05967		DOWN	ARALYDRAFT_899777	AT2G15620	nitrate transport	D7L4E1	ARALYDRAFT_899777	GO:0015706	D7L4E1_ARALL|ARALYDRAFT_899777	EnsemblPlants:AT2G15620.1	GO_REF:0000035
5-methyltetrahydropteroyltriglutamate--homocysteine methyltransferase 1		NP_197294.1	4805	D4	5-methyltetrahydropteroyltriglutamate--homocysteine methyltransferase [Arabidopsis thaliana]	9	89.1973	6.2917	1.31 ± 0.4	0.4 ± 0.1	0.57 ± 0.1	0.82 ± 0.2		-3.2725	1.42438	2.27598	-2.04803	UP	DOWN	MS1	AT5G17920	methionine biosynthetic process	O50008	MS1	GO:0009086	METE1_ARATH|MS1|CIMS|At5g17920|MPI7.9	InterPro:IPR002629|InterPro:IPR006276	GO_REF:0000002
S-adenosylmethionine synthase 3		XP_007027434.1	5404	A14	Methionine adenosyltransferase 3 [Theobroma cacao]	7	48.3044	6.5865	1.04 ± 0.2	0.66 ± 0.1	1.05 ± 0.1	0.41 ± 0.2		-1.58405	-2.53059	-1.00819	1.58457			METK3	At2g36880	S-adenosylmethionine biosynthetic process	Q9SJL8	METK3	GO:0006556	METK3_ARATH|METK3|At2g36880|T1J8.6	InterPro:IPR002133|InterPro:IPR022628|InterPro:IPR022629|InterPro:IPR022630|InterPro:IPR022631|InterPro:IPR022636	GO_REF:0000002
Glutamine synthetase		BAA04994.1	5408	F15	glutamine synthetase [Raphanus sativus]	4	42.4467	6.6671	0.83 ± 0.1	0.78 ± 0.1	1.9 ± 0.3	0.86 ± 0.1		-1.07207	-2.21	-2.289	-1.10189	DOWN		gs1 beta	At3g17820	glutamine biosynthetic process	O24334	gs1 beta	GO:0006542	O24334_RAPSA|gs1 beta	InterPro:IPR008147	GO_REF:0000002
		XP_013663092.1	5705	B20	PREDICTED: protein fluG-like [Brassica napus]	6			1.06 ± 0.3	1.04 ± 0.4	1.65 ± 0.4	2.05 ± 0.4		-1.02433	1.24336	-1.54475	-1.96741				AT3G53180	not characterized protein	BnaNLP
Sucrose synthase 4		NP_566865.2	5711	G19	sucrose synthase 4 [Arabidopsis thaliana]	6			0.55 ± 0.1	0.56 ± 0.2	1.36 ± 0.3	1.08 ± 0.1		1.01461	-1.26241	-2.46542	-1.92482	DOWN		SUS4	AT3G43190.1	sucrose metabolic process	Q9LXL5	SUS4	GO:0005985	SUS4_ARATH|SUS4|At3g43190|F7K15_40	InterPro:IPR000368|InterPro:IPR012820	GO_REF:0000002
Nodulin / glutamate-ammonia ligase-like protein		XP_013678072.1	5724	F17	PREDICTED: protein fluG-like [Brassica napus]	3	39		1.2 ± 0.4	1.9 ± 0.3	0.99 ± 0.4	0.92 ± 0.3		1.15421	-1.076	1.21043	2.065		UP	At3g53180	AT3G53180	glutamine biosynthetic process	Q8W4B7	At3g53180	GO:0006542	Q8W4B7_ARATH|At3g53180|At3g53180/T4D2.110	InterPro:IPR008147	GO_REF:0000002
		XP_009116011.1	5726	B19	PREDICTED: protein fluG-like isofom X1 [Brassica rapa]	8			0.9 ± 0.4	1.85 ± 0.3	0.64 ± 0.2	1.26 ± 0.4		2.05328	1.95184	1.39969	1.47244				AT3G53180	not characterized protein	BnaNLP
Ketol-acid reductoisomerase		XP_013592164.1	6502	E8	ketol-acid reductoisomerase [Zea mays]	4	60.2837	6.7929	0.69 ± 0.3	0.64 ± 0.3	1.07 ± 0.2	0.51 ± 0.2		-1.07515	-2.07252	-1.5558	1.23901			LOC100193695	At3g58610	cellular amino acid biosynthetic process	B4FFZ2	LOC100193695	GO:0008652	B4FFZ2_MAIZE|LOC100193695	UniProtKB-KW:KW-0028	GO_REF:0000038
Lactoylglutathione lyase		BAF81517.1	7201	H7	putative lactoylglutathione lyase [Brassica rapa]	5	29.8567	6.9849	0.35 ± 0.1	0.96 ± 0.4	0.88 ± 0.4	1.86 ± 0.4		2.69911	2.09036	-2.50063	-1.93665	DOWN		At1g08110	At1g67280	metabolic process	Q8H0V3	At1g08110	GO:0008152	LGUL_ARATH|At1g08110|T6D22.20	InterPro:IPR004361|InterPro:IPR018146	GO_REF:0000002
2, ATP interconversion
ATP synthase subunit alpha, chloroplastic		YP_005089937.1	8504	D14	atpA gene product (chloroplast) [Brassica napus]	5	57.5567	7.3397	0.49 ± 0.3	0.4 ± 0.1	0.78 ± 0.3	2.67 ± 0.3		-1.21709	3.38484	-1.59355	-6.56488		DOWN	atpA	AtCg00120	ATP biosynthetic process	D1L8M3	atpA	GO:0006754	D1L8M3_BRANA|atpA	UniProtKB-KW:KW-0066	GO_REF:0000038
3, Energy metabolism (glycolysis, gluconeogenesis,TCA pathway, respiration, photosynthesis)
Glyoxysomal beta-ketoacyl-thiolase		CAA63598.1	410	C14	glyoxysomal beta-ketoacyl-thiolase [Brassica napus]	4	49.6702	5.1092	1.15 ± 0.2	0.98 ± 0.1	2.2 ± 0.2	1.1 ± 0.1		-1.17682	-2	-1.91	-1.12751			Q43742	At2g33150	metabolic process	Q43742	Q43742	GO:0008152	Q43742_BRANA	InterPro:IPR002155|InterPro:IPR016039|InterPro:IPR020610|InterPro:IPR020613|InterPro:IPR020615|InterPro:IPR020616|InterPro:IPR020617	GO_REF:0000002
Fumarate hydratase 1, mitochondrial		BAH19491.1	416	A20	AT2G47510 [Arabidopsis thaliana]	3			2.94 ± 0.4	1.59 ± 0.4	1.38 ± 0.4	0.31 ± 0.1		-1.8488	-4.34333	2.12569	4.9938	UP	UP	FUM1	AT2G47510	tricarboxylic acid cycle	P93033	FUM1	GO:0006099	FUM1_ARATH|FUM1|At2g47510|T30B22.19	InterPro:IPR018951	GO_REF:0000002
Glyceraldehyde-3-phosphate dehydrogenase GAPC2, cytosolic		P04796.2	418	F8	Glyceraldehyde-3-phosphate dehydrogenase, cytosolic	5	41.3779	5.2626	0.9 ± 0.3	0.92 ± 0.1	0.81 ± 0.3	2 ± 0.2		1.03303	2.469	1.10095	-2.174		DOWN	GAPC2	At3g04120	glycolytic process	Q9FX54	GAPC2	GO:0006096	G3PC2_ARATH|GAPC2|GAPDH|At1g13440|T6J4.17	UniProtKB-KW:KW-0324	GO_REF:0000037
Gamma carbonic anhydrase-like 1, mitochondrial		NP_201156.1	1208	G2	gamma carbonic anhydrase like 1 [Arabidopsis thaliana]	5	26.4186	5.6001	1.11 ± 0.3	0.97 ± 0.2	1 ± 0.2	2 ± 0.2		-1.14675	2	1.10432	-2.062		DOWN	GAMMA CAL1	AT5G63510	photosynthesis	Q9FMV1	GAMMACAL1	GO:0015979	GCAL1_ARATH|GAMMACAL1|At5g63510|MLE2.14		GO_REF:0000002
Glyceraldehyde-3-phosphate dehydrogenase		ACS68203.1	1304	B12	glyceraldehyde-3-phosphate dehydrogenase 2 [Brassica napus]	3	40.61	5.4743	2.54 ± 0.4	1.53 ± 0.4	0.56 ± 0.2	0.89 ± 0.2		-1.66149	1.59052	4.49392	1.70054	UP		GAPDH.2	At3g04120	glucose metabolic process	D8L1X5	GAPDH.2	GO:0006006	D8L1X5_BRANA|GAPDH.2	InterPro:IPR006424	GO_REF:0000002
Phosphoenolpyruvate carboxykinase [ATP]		NP_195500.1	1716	H6	phosphoenolpyruvate carboxykinase 1 [Arabidopsis thaliana]	7	71.5216	5.4959	1.1 ± 0.3	0.65 ± 0.2	1.6 ± 0.2	0.79 ± 0.1		-1.69334	-2.025	-1.455	-1.22689			PCKA	At4g37870	gluconeogenesis	Q9T074	PCKA	GO:0006094	PCKA_ARATH|PCKA|At4g37870|T28I19.150	InterPro:IPR001272|InterPro:IPR008210|InterPro:IPR013035|InterPro:IPR015994	GO_REF:0000002
Ribulose bisphosphate carboxylase small chain, chloroplastic		CAA30290.1	2111	C15	rubisco ssu precursor [Brassica napus]	9	11.2586	5.9192	0.17 ± 0.1	1.27 ± 0.4	1.63 ± 0.2	0.61 ± 0.2		7.30879	-2.66441	-9.34485	2.08389	DOWN	UP	RBCS	At5g38430	carbon fixation	P05346	RBCS	GO:0015977	RBS1_BRANA|RBCS	UniProtKB-KW:KW-0120	GO_REF:0000037
Glyceraldehyde-3-phosphate dehydrogenase		XP_013637814.1	2308	A15	PREDICTED: glyceraldehyde-3-phosphate dehydrogenase, cytosolic [Brassica oleracea var. oleracea]	3	39.8899	5.7431	2.39 ± 0.4	1.72 ± 0.4	0.62 ± 0.2	0.91 ± 0.1		-1.38678	1.46564	3.82227	1.88055	UP		GAPDH.2	At3g04120	glucose metabolic process	D8L1X5	GAPDH.2	GO:0006006	D8L1X5_BRANA|GAPDH.2	InterPro:IPR006424	GO_REF:0000002
Malate dehydrogenase 2, mitochondrial		NP_188120.1	2312	A11	malate dehydrogenase 2 [Arabidopsis thaliana]	8	34.4074	5.8176	1.04 ± 0.4	1.42 ± 0.4	0.73 ± 0.1	1.78 ± 0.3		1.36533	2.43609	1.42128	-1.25538			mMDH2	AT3G15020	carbohydrate metabolic process	Q9LKA3	At3g15020	GO:0005975	MDHM2_ARATH|At3g15020|K15M2.16	InterPro:IPR015955	GO_REF:0000002
Malate dehydrogenase 1, mitochondrial		NP_564625.1	2319	D13	malate dehydrogenase 1 [Arabidopsis thaliana]	1	34.9261	5.8777	2.1 ± 0.4	1.01 ± 0.3	0.89 ± 0.2	0.72 ± 0.1		-2.079	-1.23629	2.36	1.39679	UP		MDH1	AT1G53240	carbohydrate metabolic process	Q9ZP06	At1g53240	GO:0005975	MDHM1_ARATH|At1g53240|F12M16.14	InterPro:IPR015955	GO_REF:0000002
Probable fructose-bisphosphate aldolase 3, chloroplastic		NP_178224.1	2322	G12	fructose-bisphosphate aldolase 3 [Arabidopsis thaliana]	8	37.5349	5.9662	0.73 ± 0.2	2.21 ± 0.4	0.5 ± 0.1	1.83 ± 0.2		3.02037	3.60723	1.44249	1.20782			FBA3	AT2G01140	glycolytic process	Q9ZU52	FBA3	GO:0006096	ALFC3_ARATH|FBA3|At2g01140|F10A8.2	InterPro:IPR000741|InterPro:IPR029769	GO_REF:0000002
Isocitrate dehydrogenase [NADP]		CAA73139.1	2408	D1	isocitrate dehydrogenase (NADP+) [Apium graveolens]	4	47.4192	5.8466	0.82 ± 0.3	0.78 ± 0.4	1.75 ± 0.1	0.8 ± 0.1		-1.05127	-2.188	-2.134	-1.01891	DOWN		idhc	At1g65930	oxidation-reduction process	O22673	idhc	GO:0055114	O22673_APIGR|idhc	InterPro:IPR004790|InterPro:IPR019818|InterPro:IPR024084	GO_REF:0000002
Fructose-bisphosphate aldolase		XP_013637326.1	3319	C3	PREDICTED: fructose-bisphosphate aldolase, cytoplasmic isozyme-like [Brassica oleracea var. oleracea]	1	39.5099	6.1014	3.09 ± 0.4	1.55 ± 0.4	0.59 ± 0.3	1.22 ± 0.5		-1.985	2.04418	5.16411	1.27267	UP		FBA8	At3g52930	glycolytic process	Q9LF98	F8J2_100	GO:0006096	Q9LF98_ARATH|F8J2_100|At3g52930	InterPro:IPR000741|InterPro:IPR029769	GO_REF:0000002
Dihydrolipoyl dehydrogenase		XP_013591550.1	3502	C13	PREDICTED: dihydrolipoyl dehydrogenase 1, mitochondrial [Brassica oleracea var. oleracea]	6	57.4831	5.9964	0.81 ± 0.1	0.6 ± 0.2	1.02 ± 0	1.26 ± 0.3		-1.34975	1.23279	-1.25412	-2.0868		DOWN	LPD1	At1g48030	oxidation-reduction process	D7KC06	ARALYDRAFT_473938	GO:0055114	D7KC06_ARALL|ARALYDRAFT_473938	InterPro:IPR004099|InterPro:IPR006258|InterPro:IPR012999|InterPro:IPR016156|InterPro:IPR023753	GO_REF:0000002
UDP-glucose 6-dehydrogenase 3		NP_197053.1	3506	E5	UDP-glucose 6-dehydrogenase [Arabidopsis thaliana]	2	54.6913	6.0705	1.07 ± 0.1	2.8 ± 0.2	0.73 ± 0.4	0.96 ± 0.4		2.61993	1.31313	1.46059	2.91414		UP	UGD3	AT5G15490	carbohydrate metabolic process	Q9LF33	UGD3	GO:0005975	UGDH3_ARATH|UGD3|At5g15490|T20K14_100	AGI_LocusCode:At3g29630	PMID:21949134
Glyceraldehyde-3-phosphate dehydrogenase		AFJ42572.1	4309	D9	glyceraldehyde 3-phosphate dehydrogenase [Sesamum indicum]	3	39.7006	6.4324	1.02 ± 0.3	1.22 ± 0.4	0.64 ± 0.3	0.57 ± 0.2		1.18937	-1.10989	1.60396	2.11732		UP	GAPDH	At3g04120	glucose metabolic process	I2AWM5	GAPDH	GO:0006006	I2AWM5_SESIN|GAPDH	InterPro:IPR006424	GO_REF:0000002
Pyrophosphate--fructose 6-phosphate 1-phosphotransferase subunit beta 1		NP_172664.1	4512	F11	pyrophosphate-fructose-6-phosphate 1-phosphotransferase [Arabidopsis thaliana]	2	60.0363	6.476	1.14 ± 0.3	3.27 ± 0.4	0.56 ± 0.1	1.37 ± 0.3		2.86023	2.4209	2.01671	2.38268	UP	UP	PFP-BETA1	AT1G12000	glycolytic process	Q8W4M5	PFP-BETA1	GO:0006096	PFPB1_ARATH|PFP-BETA1|At1g12000|F12F1.13	InterPro:IPR000023|InterPro:IPR011183|InterPro:IPR022953	GO_REF:0000002
Aconitate hydratase 1		NP_195308.1	4715	E10	aconitate hydratase 1 [Arabidopsis thaliana]	3	81.4958	6.4237	1.4 ± 0.4	1.44 ± 0.2	0.69 ± 0.2	0.67 ± 0.2		1.028	-1.03025	2.029	2.15	UP	UP	ACO1	AT4G35830	tricarboxylic acid cycle	Q42560	ACO1	GO:0006099	ACO1_ARATH|ACO1|ACO|At4g35830|F4B14.100	UniProtKB-KW:KW-0816	GO_REF:0000037
BnaC04g46210D protein		CDX93275.1	5418	C6	BnaC04g46210D [Brassica napus]	8	52.2502	6.7517	0.43 ± 0.2	1.88 ± 0.1	0.83 ± 0.3	3.91 ± 1.2		4.27894	4.68157	-1.90373	-2.08286		DOWN	JAL22	At2g39310	carbohydrate binding	A0A078DVB8	BnaC04g46210D	GO:0030246	A0A078DVB8_BRANA|BnaC04g46210D|GSBRNA2T00155234001	InterPro:IPR033734	GO_REF:0000002
At4g37510/F6G17_160		AAM91110.1	5601	A17	AT4g37510/F6G17_160 [Arabidopsis thaliana]	2	75		1.36 ± 0.2	3.79 ± 0.4	0.79 ± 0.2	0.78 ± 0.4		2.77498	-1.01802	1.72283	4.86698		UP	EMB1467	AT5G37510	ATP synthesis coupled electron transport	Q8L7R7	Q8L7R7	GO:0042773	Q8L7R7_ARATH	InterPro:IPR000283	GO_REF:0000002
Probable phosphoglucomutase, cytoplasmic 1		BAJ34519.1	5602	B7	phosphoglucomutase 1 [Arabidopsis thaliana]	6	66.9789	6.5495	0.68 ± 0.2	0.86 ± 0.3	1.4 ± 0.3	1.8 ± 0.2		1.25879	1.286	-2.06	-2.09	DOWN	DOWN	PMG1	At1g23190	carbohydrate metabolic process	O49299	At1g23190	GO:0005975	PGMC1_ARATH|At1g23190|F26F24.1|T26J12.5	InterPro:IPR005841|InterPro:IPR005844|InterPro:IPR005845|InterPro:IPR005846|InterPro:IPR016055	GO_REF:0000002
Phosphoglycerate kinase, putative		XP_013725899.1	6414	B16	PREDICTED: phosphoglycerate kinase, cytosolic-like [Brassica napus]	3	42.6262	6.9102	1.35 ± 0.3	1.13 ± 0.3	0.67 ± 0	0.66 ± 0		-1.20186	-1.02125	2.01471	1.71196	UP		PGK3	At1g79550	phosphorylation	Q9C6R4	T18I24.6	GO:0016310	Q9C6R4_ARATH|T18I24.6|At1g58150	UniProtKB-KW:KW-0418	GO_REF:0000038
Putative 2,3-bisphosphoglycerate-independent phosphoglycerate mutase		XP_013696876.1	6612	B14	PREDICTED: probable 2,3-bisphosphoglycerate-independent phosphoglycerate mutase 2 isoform X1 [Brassica napus]	3	62.9499	6.9252	1.16 ± 0.2	1.31 ± 0.3	0.57 ± 0.1	0.65 ± 0.1		1.12927	1.14263	2.01935	1.99573	UP		PGAM-I 2	At3g08590	glucose catabolic process	Q8H161	At1g09780	GO:0006007	Q8H161_ARATH|At1g09780	InterPro:IPR005995|InterPro:IPR011258	GO_REF:0000002
Oxygen-evolving enhancer protein 1-2, chloroplastic		NP_190651.1	8320	E9	oxygen-evolving enhancer protein 1-2 [Arabidopsis thaliana]	6	31.3476	7.5605	0.43 ± 0.1	0.61 ± 0.2	1.33 ± 0.4	0.86 ± 0.2		1.4189	-1.54122	-3.084	-1.41026	DOWN		PSBO2	AT3G50820	photosynthesis	Q9S841	PSBO2	GO:0015979	PSBO2_ARATH|PSBO2|At3g50820|F18B3.100	InterPro:IPR002628	GO_REF:0000002
4, Redox homeostasis, ROS and signalling
S-(hydroxymethyl)glutathione dehydrogenase		AFP72379.1	1409	A10	alcohol dehydrogenase class III [Brassica oleracea var. botrytis]	4	47.3713	5.4911	0.77 ± 0.2	0.89 ± 0.4	2.1 ± 0.4	1.05 ± 0.3		1.15224	-2	-3	-1.18403	DOWN		ADH2	At5g43940	oxidation-reduction process	J7GP93	ADH3	GO:0055114	J7GP93_BRAOB|ADH3	InterPro:IPR002085|InterPro:IPR002328|InterPro:IPR013149|InterPro:IPR013154|InterPro:IPR014183	GO_REF:0000002
Alcohol dehydrogenase class-3		3UKO_A	2412	H9	S-Nitrosoglutathione Reductase From Arabidopsis Thaliana, Complex With Nadh	8	46.6628	5.9163	0.77 ± 0.1	1.56 ± 0.3	0.8 ± 0.1	1.38 ± 0.3		2.03567	1.72345	-1.04242	1.1331			ADH2	At5g43940	ethanol oxidation	Q96533	ADH2	GO:0006069	ADHX_ARATH|ADH2|ADHIII|FDH1|At5g43940|MRH10.4	InterPro:IPR014183	GO_REF:0000002
Peroxiredoxin antioxidant		AAF61460.1	5214	H2	peroxiredoxin antioxidant [Brassica napus]	8	25.9818	6.7012	0.2 ± 0.2	1.34 ± 0.2	0.55 ± 0.1	1.46 ± 0.2		6.47018	2.64716	-2.65477	-1.08615	DOWN		PER1	At1g48130	oxidation-reduction process	Q9M7C1	per1	GO:0055114	Q9M7C1_BRANA|per1	InterPro:IPR000866|InterPro:IPR019479	GO_REF:0000002
Persulfide dioxygenase ETHE1 homolog, mitochondrial		NP_564636.2	5220	H17	Hydroxyacylglutathione hydrolase 3 [Arabidopsis thaliana]	8			0.92 ± 0.4	2.3 ± 0.2	0.67 ± 0.1	1.54 ± 0.3		2.50498	2.27658	1.36103	1.49758			GLY3	AT1G53580	oxidation-reduction process	Q9C8L4	GLY3	GO:0055114	ETHE1_ARATH|GLY3|At1g53580|F22G10.9|T3F20.11	UniProtKB-KW:KW-0560	GO_REF:0000037
Mitogen-activated protein kinase		ABB69023.1	5403	F19	mitogen-activated protein kinase 4 [Brassica napus]	2			0.9 ± 0.2	1.82 ± 0.1	0.86 ± 0.2	1.05 ± 0.2		2.022	1.21899	1.04118	1.733			MPK4	At4g01370	MAPK cascade	Q2XVV7	MPK4	GO:0000165	Q2XVV7_BRANA|MPK4	InterPro:IPR003527	GO_REF:0000002
Phospholipase D alpha 1		O82549.1	6705	E3	Phospholipase D alpha 1	9	78.0492	6.8012	1.11 ± 0.3	0.96 ± 0.4	1.15 ± 0.3	0.48 ± 0.2		-1.147	-2.3784	-1.03562	2.00226		UP	PLDALPHA1	At3g15730	lipid metabolic process	O82549	PLD1	GO:0006629	PLDA1_BRAOC|PLD1	UniProtKB-KW:KW-0443	GO_REF:0000037
Phospholipase D alpha 2		O82549.1	6712	C1	Phospholipase D alpha 1	9	75.5642	6.9086	2.64 ± 0.3	1.53 ± 0.4	0.96 ± 0.4	0		-1.7229	0	2.74262	#DIV/0!	UP	UP	PLDALPHA1	At3g15730	lipid metabolic process	O82549	PLD2	GO:0006630	PLDA1_BRAOC|PLD2	UniProtKB-KW:KW-0444	GO_REF:0000038
Phospholipase D alpha 2		P55939.2	6716	E6	Phospholipase D alpha 2	9	75.7462	6.9496	0.99 ± 0.1	0.93 ± 0.2	1.01 ± 0.2	0.45 ± 0.1		-1.07165	-2.22401	-1.01519	2.04428		UP	PLD2	At1g52570	lipid metabolic process	P55939	PLD2	GO:0006629	PLDA2_BRAOC|PLD2	UniProtKB-KW:KW-0443	GO_REF:0000037
5, Stress and defence-related/detoxification
Peroxidase 12		ACT35470.1	413	A4	peroxidase 12, partial [Brassica rapa]	7	45.1074	5.1384	3.42 ± 0.4	0.71 ± 0.1	5.82 ± 0.3	1.02 ± 0.4		-4.75963	-5.66487	-1.7012	-1.42935			PER12	At1g71695	response to oxidative stress	Q96520	PER12	GO:0006979	PER12_ARATH|PER12|P12|At1g71695|F14O23.6|F26A9.5	InterPro:IPR000823|InterPro:IPR002016|InterPro:IPR010255	GO_REF:0000002
Catalase		AAD17936.1	1502	H5	catalase [Brassica juncea]	9	56.1671	5.3703	0.92 ± 0.2	1.46 ± 0.4	1.13 ± 0.3	0.48 ± 0.1		1.58062	-2.31939	-1.22563	2.99118		UP	CAT2	At4g35090	response to oxidative stress	Q9ZPK5	CAT4	GO:0006979	Q9ZPK5_BRAJU|CAT4	InterPro:IPR018028|InterPro:IPR024711	GO_REF:0000002
MLP-like protein 329		NP_565265.1	4114	G14	MLP-like protein 329 [Arabidopsis thaliana]	6	13.4971	6.3517	0.39 ± 0.2	0.65 ± 0.4	1.35 ± 0.3	2.54 ± 0.8		1.64956	1.88473	-3.4105	-3.89671	DOWN	DOWN	MLP329	AT2G01530	defense response	Q9ZVF2	MLP329	GO:0006952	ML329_ARATH|MLP329|At2g01530|F2I9.15	InterPro:IPR000916	GO_REF:0000002
Glutathione S-transferase		XP_013592836.1	4203	E15	glutathione S-transferase [Cucurbita maxima]	9	24.4784	6.2544	1.13 ± 0.4	0.95 ± 0.1	0.58 ± 0.2	1.19 ± 0.2		-1.18948	2.01929	1.92347	-1.24874			GSTU19	At1g78380	metabolic process	Q8H9E7	Puga	GO:0008152	Q8H9E7_CUCMA|Puga	UniProtKB-KW:KW-0808	GO_REF:0000038
Uncharacterized protein At5g02240		CDY40342.1	4216	E2	BnaA10g27260D [Brassica napus]	3	28.66	6.4902	1.5 ± 0.3	1.9 ± 0.3	1.01 ± 0.4	0.93 ± 0.2		1.2631	-1.09364	1.484	2.04996		UP	T7H20_290	At5g02240	response to abscisic acid	Q94EG6	At5g02240	GO:0009737	Y5224_ARATH|At5g02240|T7H20_290		PMID:18768909
Ascorbate peroxidase		AAN60794.1	5204	G8	ascorbate peroxidase [Brassica juncea]	9	27.4126	6.5752	1.39 ± 0.4	0.65 ± 0.2	1.95 ± 0.2	1.45 ± 0.3		-2.10933	-1.34281	-1.4034	-2.2045		DOWN	APX1	At1g07890	response to oxidative stress	Q8H6F4	Q8H6F4	GO:0006979	Q8H6F4_BRAJU	InterPro:IPR002016|InterPro:IPR002207|InterPro:IPR010255	GO_REF:0000002
L-ascorbate peroxidase		CAA55209.1	5216	C9	L-ascorbate peroxidase [Raphanus sativus]	1	27.1766	6.7384	1.84 ± 0.4	0.98 ± 0.3	0.86 ± 0.3	0.78 ± 0.2		-1.86723	-1.10002	2.12811	1.25371	UP		APX1	At1g07890	response to oxidative stress	Q43824	APX	GO:0006979	Q43824_RAPSA|APX	InterPro:IPR002016|InterPro:IPR002207|InterPro:IPR010255	GO_REF:0000002
JIP		CAA72270.1	6717	A9	jasmonate inducible protein [Brassica napus]	4	82.2123	6.9566	0.46 ± 0.2	0.51 ± 0.2	2.18 ± 0.1	0.57 ± 0.3		1.12025	-3.79082	-4.72959	-1.11372	DOWN		JAL36	At3g21380	defense response	P93659		GO:0006952
6, Transcription (DNA/RNA processing and binding)/Protein synthesis
Putative uncharacterized protein		XP_002894554.1	4711	C18	elongation factor EF-2-like protein LOS1 [Arabidopsis thaliana]	3			2.03 ± 0.4	3.84 ± 0.4	1.22 ± 0.3	0.34 ± 0.2		1.89002	-3.57763	1.66612	11.2659		UP	LOS1	AT1G56070	metabolic process	D7KNV2	ARALYDRAFT_892631	GO:0008152	D7KNV2_ARALL|ARALYDRAFT_892631	InterPro:IPR000795	GO_REF:0000002
purin-rich alpha 1		XP_002862885.1	5314	A3	pur ALPHA-1 [Arabidopsis lyrata subsp. lyrata]	2	37.7927	6.6439	0.84 ± 0.4	2.25 ± 0.4	0.86 ± 0.1	0.73 ± 0.3		2.67345	-1.17823	-1.02976	3.0589		UP	PURA1	AT2G32080	DNA-binding protein	D7LED4	ARALYDRAFT_333180	GO:0003677
7, Protein destination and storage, proteolysis, secretion
		CDX84088.1	1616	C2	BnaC08g07650D [Brassica napus]	6	63.8627	5.5707	0.8 ± 0.3	0.6 ± 0.4	1.42 ± 0.3	1.27 ± 0.3		-1.14137	-1.11743	-1.77978	-2.01		DOWN	TolB	AT1G21680	non characterized protein with possible role in intracellular trafficking, secretion, and vesicular transport	TolB
26S protease regulatory subunit 7 homolog A		AAT52191.1	2407	C10	26S proteasome ATPase subunit [Pisum sativum]	3	51.0227	5.8209	2.21 ± 0.2	1.5 ± 0.1	0.56 ± 0.1	0.99 ± 0.3		-1.46827	1.75964	3.9226	1.51826	UP		RPT1A	At1g53750	protein catabolic process	Q9SSB5	RPT1A	GO:0030163	PRS7A_ARATH|RPT1A|At1g53750|F22G10.2|T18A20.1	InterPro:IPR005937	GO_REF:0000002
Cru2/3		CAA40979.1	5203	F10	cruciferin cru2/3 subunit [Brassica napus]	5	18.848	6.5709	0.35 ± 0.1	0.78 ± 0.4	0.55 ± 0.2	2.19 ± 0.6		2.21265	3.94717	-1.5714	-2.80324		DOWN	CRU1	At5g44120	nutrient reservoir acitivity	P11090	CRUA	GO:0045735
		XP_013585177.1	5212	D19	PREDICTED: uncharacterized protein LOC106294119 [Brassica oleracea var. oleracea]	5			0.4 ± 0.3	0.89 ± 0.1	0.35 ± 0.2	2.48 ± 0.4		2.21733	6.95543	1.13632	-2.76052		DOWN	OBAP1A	At1g05510	Protein of unknown function with possible role as a putative lipoprotein	OBAP1A
Chaperone protein ClpC2, chloroplastic		NP_001190035.1	6710	G5	Clp ATPase [Arabidopsis thaliana]	9	77.2484	6.8796	1 ± 0.3	1.36 ± 0.4	1.01 ± 0.3	0.66 ± 0.3		1.35705	-1.51424	-1.00923	2.03611		UP	HSP93-III	AT3G48870	protein metabolic process	Q9SXJ7	CLPC2	GO:0019538	CLPC2_ARATH|CLPC2|HSP93-III|At3g48870|T21J18.140		PMID:15659100
8, Cell structure
Putative tubulin alpha-2/alpha-4 chain		AAQ81585.1	8505	A13	putative tubulin alpha-2/alpha-4 chain [Brassica napus]	4	52.5858	7.3504	1.78 ± 0.3	0.99 ± 0.4	3.53 ± 0.4	0.95 ± 0.6		-1.79354	-3.70242	-1.97883	1.0432			TUBA2	At1g5001	microtubule-based process	Q6UBL2	TUA1	GO:0007017	Q6UBL2_BRANA|TUA1	InterPro:IPR000217|InterPro:IPR002452|InterPro:IPR017975	GO_REF:0000002

## Sheet: Si 2b Venn diagram
The resistance of oilseed rape microspore-derived embryos to osmotic stress is associated with the accumulation of energy metabolism proteins, redox homeostasis and higher abscisic acid and cytokinin contents Urban MO 1,*, Planchon S 2, Hoštičková I 3, Vanková R 4, Dobrev P 4, Renaut J 2, Klíma M 1, and Vítámvás P 1 1 Crop Research Institute, Drnovská 57, Prague, Czech Republic 2 Luxembourg Insti…
	5 elements included exclusively in "S/C":	3 common elements in "S/C" and "DS/C":	15 elements included exclusively in "DS/C":	19 common elements in "S/C", "DS/C" and "VS/C":	19 common elements in "S/C" and "VS/C":	2 common elements in "DS/C" and "VS/C":	22 elements included exclusively in "VS/C":
	1610	1601	2412	307	416	1205	505
	3503	2321	3506	413	1508	2111	1502
	4114	4318	4409	2322	1608		1503
	6711		4805	2517	2216		2312
	6712		5204	3302	2413		3209
			5314	3314	3613		3319
			5601	3422	3623		4203
			5726	4406	4206		4209
			6412	4420	4601		4305
			6708	4512	5404		4505
			6804	5203	5413		4711
			7506	5212	6215		4712
			7602	5214	6717		5415
			7618	5220	7313		6301
			8317	5418	7609		6403
				7201	8403		6415
				7218	8421		6502
				7308	8504		6705
				7311	8505		6706
							6716
							8318
							8706

## Sheet: SI 2c Venn diagram
The resistance of oilseed rape microspore-derived embryos to osmotic stress is associated with the accumulation of energy metabolism proteins, redox homeostasis and higher abscisic acid and cytokinin contents Urban MO 1,*, Planchon S 2, Hoštičková I 3, Vanková R 4, Dobrev P 4, Renaut J 2, Klíma M 1, and Vítámvás P 1 1 Crop Research Institute, Drnovská 57, Prague, Czech Republic 2 Luxembourg Insti…
	18 elements included exclusively in "DS/C":	21 common elements in "DS/C" and "VS/C":	41 elements included exclusively in "VS/C":
	1601	307	416
	2321	413	505
	2412	1205	1502
	3506	2111	1503
	4318	2322	1508
	4409	2517	1608
	4805	3302	2216
	5204	3314	2312
	5314	3422	2413
	5601	4406	3209
	5726	4420	3319
	6412	4512	3613
	6708	5203	3623
	6804	5212	4203
	7506	5214	4206
	7602	5220	4209
	7618	5418	4305
	8317	7201	4505
		7218	4601
		7308	4711
		7311	4712
			5404
			5413
			5415
			6215
			6301
			6403
			6415
			6502
			6705
			6706
			6716
			6717
			7313
			7609
			8318
			8403
			8421
			8504
			8505
			8706

## Sheet: SI 2d Heat map - details
The resistance of oilseed rape microspore-derived embryos to osmotic stress is associated with the accumulation of energy metabolism proteins, redox homeostasis and higher abscisic acid and cytokinin contents Urban MO 1,*, Planchon S 2, Hoštičková I 3, Vanková R 4, Dobrev P 4, Renaut J 2, Klíma M 1, and Vítámvás P 1 1 Crop Research Institute, Drnovská 57, Prague, Czech Republic 2 Luxembourg Insti…

## Sheet: SI 3 NCBI Database
The resistance of oilseed rape microspore-derived embryos to osmotic stress is associated with the accumulation of energy metabolism proteins, redox homeostasis and higher abscisic acid and cytokinin contents Urban MO 1,*, Planchon S 2, Hoštičková I 3, Vanková R 4, Dobrev P 4, Renaut J 2, Klíma M 1, and Vítámvás P 1 1 Crop Research Institute, Drnovská 57, Prague, Czech Republic 2 Luxembourg Insti…
Database : NCBInr 20151110 (76068736 sequences; 27658295194 residues)
Taxonomy : Viridiplantae (Green Plants) (3269297 sequences)
Protein scores greater than 78 are significant (p<0.05).
Individual ions scores > 58 indicate identity or extensive homology (p<0.05).
Enzyme : Trypsin
Fixed modifications : Carbamidomethyl (C)
Variable modifications : Dioxidation (W),Methyl (DE),Oxidation (HW),Oxidation (M),Trp->Kynurenin (W)
Mass values : Monoisotopic
Protein Mass : Unrestricted
Peptide Mass Tolerance : ± 100 ppm
Fragment Mass Tolerance: ± 0.5 Da
Max Missed Cleavages : 2
Instrument type : MALDI-TOF-TOF
significant identification
several protein in the spot
blast result
low homology (<85%)
Unexpected identification (contamination ?)
Spot	Tpos
4209	A1
gi|922474956 Mass: 82171 Score: 263 Expect: 1.6e-020 Matches: 33
	PREDICTED: NADH dehydrogenase [ubiquinone] iron-sulfur protein 1, mitochondrial [Brassica oleracea var. oleracea]
	Observed	Mr(expt)	Mr(calc)	ppm	Start		End	Miss	Ions	Peptide
	1341.7628	1340.7555	1340.7565	-0.68	512	-	524	0	90	K.NPAIIVGAGLFNR.T
	1861.8983	1860.8910	1860.8853	3.07	320	-	334	1	64	R.LNEDINEEWISDKTR.F
	2004.0454	2003.0381	2003.0323	2.89	660	-	678	0	96	R.ALSEVSGVNLPYNSIEGVR.S
gi|85363076 Mass: 78791 Score: 59 Matches: 1(1) Sequences: 1(1)
	phenylalanine ammonia-lyase [Brassica napus]
	1333.6543	1332.6470	1332.6422	3.62	645	-	657	0	59	R.AAYDNGTAAIPNR.I
6421	A2
gi|674927308 Mass: 53651 Score: 265 Expect: 1e-020 Matches: 17
	BnaA09g36930D [Brassica napus]
	Observed	Mr(expt)	Mr(calc)	ppm	Start		End	Miss	Ions	Peptide
	1490.7628	1489.7555	1489.7637	-5.51	357	-	370	0	66	R.LAGQEFGTTTGRPR.R
	1521.7235	1520.7162	1520.7220	-3.76	415	-	428	1	50	K.SDGTRVDSFPGDLR.L
	1886.9639	1885.9566	1885.9534	1.69	338	-	356	0	147	R.VGSGPFPTENLGTGGDLLR.L
	1006.58	SKSFPGDIR								VDSFPGDLR	SEMI TRYPSIN ?
gi|227204273 Mass: 45236 Score: 150 Expect: 1.2e-009 Matches: 11										translational initiation factor 4A-1 [Arabidopsis thaliana]	Score	Expect	Method	Identities	Positives	Gaps
	AT3G13920 [Arabidopsis thaliana]									Sequence ID: ref|NP_566469.1|Length: 412Number of Matches: 1	810 bits(2092)	0	Compositional matrix adjust.	398/412(97%)	398/412(96%)	14/412(3%)
	Observed	Mr(expt)	Mr(calc)	ppm	Start		End	Miss	Ions	Peptide
	1827.9420	1826.9347	1826.9315	1.77	53	-	68	0	113	R.GIYAYGFEKPSAIQQR.G
gi|14334818 Mass: 46599 Score: 95 Matches: 1(1) Sequences: 1(1)
	putative elongation factor 1B gamma [Arabidopsis thaliana]
	2039.0864	2038.0792	2038.0735	2.78	54	-	72	0	95	K.VPVLETPEGPIFESNAIAR.Y
5314	A3
gi|297789930 Mass: 31494 Score: 100 Expect: 0.00012 Matches: 11
	pur ALPHA-1 [Arabidopsis lyrata subsp. lyrata]
	Observed	Mr(expt)	Mr(calc)	ppm	Start		End	Miss	Ions	Peptide
	1222.6840	1221.6767	1221.6717	4.06	113	-	123	1	8	R.FLKVSEASVSR.N
	1243.5829	1242.5756	1242.5782	-2.06	220	-	229	0	35	R.FFFDLGNNNR.G
	1441.7473	1440.7400	1440.7401	-0.07	37	-	47	1	8	K.LFYFDLKENPR.G
gi|297789930	1960.9820	1959.9747	1959.9690	2.90	126	-	144	0	36	R.STIIVPAGSSPDEGWAAFR.N
413	A4
gi|253762012 Mass: 35801 Score: 220 Expect: 1.2e-016 Matches: 11
	peroxidase 12, partial [Brassica rapa]
	Observed	Mr(expt)	Mr(calc)	ppm	Start		End	Miss	Ions	Peptide
	1012.6057	1011.5984	1011.6077	-9.11	35	-	44	0	42	R.DIGLAAAILR.I
	1244.7082	1243.7010	1243.7037	-2.18	81	-	91	0	42	R.QAAFVVINNLR.A
	1701.8844	1700.8771	1700.8734	2.21	114	-	130	0	90	R.DSVVLSGGPDYAVPLGR.R
	1857.9811	1856.9738	1856.9745	-0.36	114	-	131	1	20	R.DSVVLSGGPDYAVPLGRR.D
4305	A5
gi|8778996 Mass: 39147 Score: 127 Expect: 2.3e-007 Matches: 12
	Contains similarity to ferredoxin-NADP+ reductase from Arabidopsis thaliana gb|AJ243705 and contains an oxidoreductase FAD/NAD-binding PF|00175 domain. ESTs gb|AI997056, gb|AV520008, gb|AV520028, gb|AV536019, gb|AI099538, gb|T22815, gb|R83951, gb|AV
	Observed	Mr(expt)	Mr(calc)	ppm	Start		End	Miss	Ions	Peptide
	1238.6538	1237.6465	1237.6455	0.84	87	-	96	1	26	R.YRPKEPYTGK.C
	1265.6051	1264.5978	1264.6088	-8.66	339	-	348	1	36	K.KAEQWNVEVY.-
	1537.7808	1536.7735	1536.7685	3.27	257	-	269	1	49	K.APENFRVDYAISR.E
gi|15233721 Mass: 34352 Score: 34 Matches: 1(0) Sequences: 1(0)
	SKI8 like WD40 repeat-containing protein [Arabidopsis thaliana]
	1116.5974	1115.5901	1115.5975	-6.62	205	-	214	0	34	R.SLVFSPVDPR.V
gi|674923114 Mass: 42739 Score: 86 Matches: 1(1) Sequences: 1(1)
	BnaC05g04860D [Brassica napus]
	1650.7593	1649.7520	1649.7434	5.21	77	-	91	0	86	R.DSHGSSSQVAEPFFR.S
6214	A6
608	A7
gi|922515169 Mass: 68251 Score: 133 Expect: 1.6e-007 Matches: 22
	PREDICTED: pyrophosphate--fructose 6-phosphate 1-phosphotransferase subunit alpha 2 [Brassica oleracea var. oleracea]
	Observed	Mr(expt)	Mr(calc)	ppm	Start		End	Miss	Ions	Peptide
	1083.6160	1082.6087	1082.6084	0.29	10	-	18	0	29	R.ELSPLQQIR.S
	1163.6051	1162.5978	1162.5982	-0.34	569	-	577	0	39	K.LQEYLDQVR.T
	1391.7285	1390.7212	1390.7204	0.59	518	-	528	1	7	K.AYELLRQNEQK.F
	1559.8533	1558.8460	1558.8467	-0.47	75	-	88	0	42	K.VPDAQIITEHPAIR.V
gi|297847300 Mass: 72847 Score: 86 Expect: 0.0045 Matches: 16
	PAB8 binding protein 8 [Arabidopsis lyrata subsp. lyrata]									searched with Methyl (DE)
	Observed	Mr(expt)	Mr(calc)	ppm	Start		End	Miss	Ions	Peptide
	1541.7260	1540.7187	1540.7158	1.87	362	-	376	0	66	R.GSGFVAFSTPEEASR.A
	1733.7772	1732.7699	1732.7693	0.38	168	-	182	0	20	K.GYGFVQYDTDEAAQR.A + Methyl (DE)
2517	A8
6717	A9
gi|1883008 Mass: 96910 Score: 162 Expect: 7.3e-011 Matches: 27
	jasmonate inducible protein [Brassica napus]
	Observed	Mr(expt)	Mr(calc)	ppm	Start		End	Miss	Ions	Peptide
	1219.6664	1218.6591	1218.6608	-1.43	14	-	23	0	25	K.IQLTFDDVIR.S
	1347.7638	1346.7565	1346.7558	0.53	13	-	23	1	3	K.KIQLTFDDVIR.S
	1395.7756	1394.7684	1394.7809	-9.02	704	-	714	1	36	R.VIEQIKFEYVK.N
	1548.7744	1547.7671	1547.7719	-3.08	779	-	792	0	8	K.YPGDEGTDILLEVK.D
	1752.8810	1751.8737	1751.8690	2.71	24	-	38	1	22	R.SIEVEYEGTNLKSQR.R
1409	A10
gi|400177692 Mass: 41529 Score: 270 Expect: 1.2e-021 Matches: 13
	alcohol dehydrogenase class III [Brassica oleracea var. botrytis]
	Observed	Mr(expt)	Mr(calc)	ppm	Start		End	Miss	Ions	Peptide
	1150.5720	1149.5647	1149.5819	-14.89	238	-	247	0	69	K.FGVNEFVNPK.D
	1278.6699	1277.6626	1277.6768	-11.09	237	-	247	1	38	K.KFGVNEFVNPK.D
	2860.5193	2859.5120	2859.5130	-0.36	12	-	38	0	131	K.AAVAYEPNKPLVIEDVQVAPPQAGEVR.I
2312	A11
gi|15232468 Mass: 36024 Score: 133 Expect: 5.8e-008 Matches: 7
	malate dehydrogenase 2 [Arabidopsis thaliana]
	Observed	Mr(expt)	Mr(calc)	ppm	Start		End	Miss	Ions	Peptide
	1590.8749	1589.8676	1589.9141	-29.23	94	-	109	0	119	K.ALEGADLVIIPAGVPR.K
4514	A12
gi|157326087 Mass: 51189 Score: 531 Expect: 9.2e-048 Matches: 21
	ribulose-1,5-bisphosphate carboxylase/oxygenase large subunit, partial (chloroplast) [Brassica oleracea var. botrytis]
	Observed	Mr(expt)	Mr(calc)	ppm	Start		End	Miss	Ions	Peptide
	1021.5339	1020.5266	1020.5240	2.54	33	-	41	0	59	K.DTDILAAFR.V
	1228.6539	1227.6467	1227.6459	0.62	436	-	446	0	60	R.DLAVEGNEIIR.E
	1240.7357	1239.7284	1239.7299	-1.15	129	-	139	1	45	K.ALAALRLEDLR.I
	1465.7583	1464.7510	1464.7474	2.49	147	-	159	0	101	K.TFQGPPHGIQVER.D
	1684.8629	1683.8556	1683.8540	0.99	432	-	446	1	86	R.NEGRDLAVEGNEIIR.E
	2423.1780	2422.1707	2422.1692	0.61	22	-	41	1	108	K.LNYYTPEYETKDTDILAAFR.V
gi|21263645 Mass: 54481 Score: 222 Matches: 3(3) Sequences: 3(3)
	RecName: Full=Glutathione reductase, cytosolic; Short=GR; Short=GRase
	1111.6102	1110.6030	1110.6033	-0.33	151	-	160	0	85	R.IVGPNEVEVR.Q
	1614.8267	1613.8194	1613.8162	2.00	331	-	345	0	72	R.TNIPSIWAVGDATNR.I
	1726.8672	1725.8599	1725.8573	1.49	86	-	101	0	65	K.ILVYGATYGGELEDAR.N
6219	B1
gi|7381260 Mass: 24068 Score: 245 Expect: 3.7e-019 Matches: 14
	peroxiredoxin antioxidant [Brassica napus]
	Observed	Mr(expt)	Mr(calc)	ppm	Start		End	Miss	Ions	Peptide
	1079.4865	1078.4792	1078.4832	-3.72	56	-	63	0	33	K.YAHEFEQR.G
	1241.6508	1240.6435	1240.6452	-1.37	135	-	145	0	65	K.LSFLYPSTTGR.N
	1482.8364	1481.8292	1481.8242	3.34	133	-	145	1	8	K.IKLSFLYPSTTGR.N
	2021.0530	2020.0457	2020.0477	-0.99	2	-	20	0	73	M.PGITLGDTVPNLEVETTHK.N
	2410.2673	2409.2601	2409.2540	2.51	2	-	23	1	24	M.PGITLGDTVPNLEVETTHKNFK.L
gi|15219257 Mass: 25685 Score: 142 Expect: 7.3e-009 Matches: 13
	20S proteasome subunit PAB1 [Arabidopsis thaliana]
	Observed	Mr(expt)	Mr(calc)	ppm	Start		End	Miss	Ions	Peptide
	1526.8640	1525.8567	1525.8715	-9.70	51	-	64	1	20	K.KLPSILVDEASVQK.I
	1555.9248	1554.9175	1554.9133	2.69	100	-	112	1	57	R.LYKEPIPVTQLVR.E
6312	B2
4617	B3
gi|923691892 Mass: 66236 Score: 237 Expect: 6.5e-018 Matches: 39
	PREDICTED: ferredoxin--nitrite reductase, chloroplastic-like [Brassica napus]
	Observed	Mr(expt)	Mr(calc)	ppm	Start		End	Miss	Ions	Peptide
	1130.5577	1129.5505	1129.5516	-1.02	240	-	249	0	40	R.GNPDFTNLPR.K
	1363.7307	1362.7234	1362.7255	-1.55	317	-	328	1	17	K.AVLEAYRDLGTR.G
	1485.8424	1484.8351	1484.8311	2.73	136	-	149	1	55	R.LKLPNGVTTSAQTR.Y
	1610.8724	1609.8652	1609.8577	4.67	387	-	401	0	38	K.QEGLSYVGLHVPVGR.L
	1703.8395	1702.8322	1702.8275	2.78	529	-	545	0	49	R.GENGKPVEGADVYVGGR.I
5504	B4
4609	B5
4311	B6
gi|21592905 Mass: 35982 Score: 70 Expect: 0.13 Matches: 10
	mitochondrial NAD-dependent malate dehydrogenase [Arabidopsis thaliana]
	Observed	Mr(expt)	Mr(calc)	ppm	Start		End	Miss	Ions	Peptide
	1318.6985	1317.6912	1317.6929	-1.25	116	-	127	0	2	R.DDLFNINAGIVK.N
	1590.9330	1589.9257	1589.9141	7.31	94	-	109	0	43	K.ALEGADLVIIPAGVPR.K
gi|21592829 Mass: 35282 Score: 51 Expect: 10 Matches: 7
	putative NADPH dependent mannose 6-phosphate reductase [Arabidopsis thaliana]
	Observed	Mr(expt)	Mr(calc)	ppm	Start		End	Miss	Ions	Peptide
	1484.7609	1483.7536	1483.7671	-9.10	156	-	168	0	32	R.SIGISNYDVFLTR.D
5602	B7
gi|312283307 Mass: 63555 Score: 303 Expect: 5.8e-025 Matches: 29										phosphoglucomutase 3 [Arabidopsis thaliana]	Score	Expect	Identities	Positives	Gaps
	unnamed protein product [Thellungiella halophila]									Sequence ID: gi|15220668|ref|NP_173732.1|Length: 583Number of Matches: 1	1102 bits(2849)	0	564/583(97%)	574/583(98%)	1/583(0%)
	Observed	Mr(expt)	Mr(calc)	ppm	Start		End	Miss	Ions	Peptide
	1043.6006	1042.5933	1042.6023	-8.58	425	-	433	0	0	K.LVTVEDIVR.Q
	1113.5430	1112.5357	1112.5502	-13.05	205	-	213	0	34	K.SIFDFESIR.K
	1148.5837	1147.5765	1147.5833	-5.97	524	-	535	0	3	R.LSGTGSEGATIR.L
	1213.5745	1212.5672	1212.5809	-11.28	566	-	575	1	12	K.LSKMEEFTGR.S + Oxidation (M)
	1241.6451	1240.6379	1240.6452	-5.89	205	-	214	1	20	K.SIFDFESIRK.L
	1441.8326	1440.8254	1440.8300	-3.23	91	-	104	0	66	K.NTLLSTPAVSAVIR.E
	1999.0803	1998.0730	1998.0746	-0.77	5	-	24	0	69	K.VSLVSTSPIDGQKPGTSGLR.K
gi|2829893	1486.7279	1485.7206	1485.7351	-9.72	536	-	547	1	40	R.LYIEQYEKDASK.T
6301	B8
7506	B9
gi|18415911 Mass: 59847 Score: 531 Expect: 9.2e-048 Matches: 22
	ATP synthase subunit beta-2 [Arabidopsis thaliana]
	Observed	Mr(expt)	Mr(calc)	ppm	Start		End	Miss	Ions	Peptide
	1173.6571	1172.6498	1172.6554	-4.71	214	-	223	0	51	K.VVDLLAPYQR.G
	1278.6316	1277.6243	1277.6286	-3.32	135	-	146	0	24	R.TIAMDGTEGLVR.G + Oxidation (M)
	1390.6845	1389.6772	1389.6790	-1.29	251	-	264	0	86	K.AHGGFSVFAGVGER.T
	1401.6913	1400.6840	1400.6969	-9.24	169	-	180	0	22	R.IMNVLGEPIDER.G + Oxidation (M)
	1492.7731	1491.7658	1491.7681	-1.57	338	-	351	0	108	R.FTQANSEVSALLGR.I
	1868.9003	1867.8930	1867.8985	-2.97	267	-	282	1	25	R.EGNDLYREMIESGVIK.L + Oxidation (M)
	2061.0432	2060.0359	2060.0426	-3.23	415	-	433	0	155	R.QISELGIYPAVDPLDSTSR.M
gi|14423688 Mass: 48029 Score: 167 Matches: 2(1) Sequences: 2(1)
	RecName: Full=Enolase 1; AltName: Full=2-phospho-D-glycerate hydro-lyase 1; AltName: Full=2-phosphoglycerate dehydratase 1; AltName: Allergen=Hev b 9
	1119.4865	1118.4792	1118.4927	-12.11	373	-	382	0	28	R.AGWGVMASHR.S + Dioxidation (W); Oxidation (M)
	1854.8848	1853.8775	1853.8795	-1.09	423	-	439	0	139	R.IEEELGSEAVYAGANFR.K
7508	B10
gi|729395805 Mass: 45725 Score: 315 Expect: 1e-025 Matches: 29
	PREDICTED: 26S protease regulatory subunit 6B homolog [Tarenaya hassleriana]
	Observed	Mr(expt)	Mr(calc)	ppm	Start		End	Miss	Ions	Peptide
	1271.6946	1270.6873	1270.6782	7.16	204	-	215	0	55	K.AVANHTTAAFIR.V
	1370.7709	1369.7636	1369.7677	-3.01	57	-	67	2	24	R.ELLRAQEEVKR.I
	1492.7073	1491.7000	1491.7066	-4.43	261	-	273	1	57	R.FDAQTGADREVQR.I
	1717.8368	1716.8295	1716.8359	-3.71	391	-	404	1	89	R.SNVKKPDTDFEFYK.-
	1764.9334	1763.9261	1763.9206	3.08	216	-	231	1	34	R.VVGSEFVQKYLGEGPR.M
gi|14334534 Mass: 54217 Score: 141 Matches: 2(2) Sequences: 2(2)
	putative mitochondrial processing peptidase alpha subunit [Arabidopsis thaliana]
	1462.7188	1461.7115	1461.7059	3.80	138	-	152	0	90	R.EIEAIGGNTSASASR.E
	1830.9656	1829.9583	1829.9595	-0.66	135	-	152	1	51	R.LVREIEAIGGNTSASASR.E
7609	B11
gi|297798080 Mass: 73368 Score: 518 Expect: 1.8e-046 Matches: 19
	mthsc70-1 [Arabidopsis lyrata subsp. lyrata]
	Observed	Mr(expt)	Mr(calc)	ppm	Start		End	Miss	Ions	Peptide
	1242.6758	1241.6685	1241.6728	-3.45	206	-	217	1	56	K.DAGKIAGLDVQR.I
	1433.7175	1432.7103	1432.7232	-9.03	377	-	389	0	68	K.EVDEVLLVGGMTR.V + Oxidation (M)
	1550.7936	1549.7863	1549.7889	-1.67	188	-	201	0	96	K.AVVTVPAYFNDAQR.Q
	1633.8641	1632.8569	1632.8584	-0.92	107	-	121	1	98	R.QAVTNPTNTIFGSKR.L
	1729.9443	1728.9371	1728.9370	0.05	291	-	305	2	108	R.SDNIDLTKDKLALQR.L
	1839.8814	1838.8741	1838.8833	-5.00	467	-	483	0	63	K.SQVFSTAADNQMQVGIK.V + Oxidation (M)
gi|42561751 Mass: 73324 Score: 61 Matches: 2(0) Sequences: 2(0)
	ATP-dependent zinc metalloprotease FTSH 8 [Arabidopsis thaliana]
	1140.6094	1139.6021	1139.5975	4.05	90	-	98	1	18	R.FLEYLDKGR.V
	1615.8332	1614.8260	1614.8253	0.42	657	-	670	0	43	R.AILSEFTEIPPENR.V
1304	B12
gi|241740186 Mass: 37030 Score: 116 Expect: 2.9e-006 Matches: 12
	glyceraldehyde-3-phosphate dehydrogenase 2 [Brassica napus]
	Observed	Mr(expt)	Mr(calc)	ppm	Start		End	Miss	Ions	Peptide
	1074.6427	1073.6354	1073.6346	0.81	6	-	15	1	47	K.IKIGINGFGR.I
	2172.0073	2171.0000	2171.0019	-0.85	276	-	295	0	50	K.GILGYTEDDVVSTDFVGDNR.S
6712	C1
gi|13124444 Mass: 92236 Score: 353 Expect: 5.8e-030 Matches: 30
	RecName: Full=Phospholipase D alpha 1; Short=PLD 1; AltName: Full=Choline phosphatase 1; AltName: Full=Phosphatidylcholine-hydrolyzing phospholipase D 1; Flags: Precursor
	Observed	Mr(expt)	Mr(calc)	ppm	Start		End	Miss	Ions	Peptide
	1197.5861	1196.5788	1196.5826	-3.17	146	-	155	0	5	K.LQYFGVEADR.N
	1286.6869	1285.6796	1285.6779	1.37	501	-	511	0	33	R.SIQDAYIHAIR.R
	1445.7263	1444.7190	1444.7140	3.52	166	-	177	0	68	K.FPGVPYTFFSQR.Q
	1731.8860	1730.8787	1730.8781	0.38	163	-	177	1	22	K.SAKFPGVPYTFFSQR.Q
	1870.9429	1869.9356	1869.9373	-0.94	182	-	197	0	52	K.VSLYQDAHIPDNFVPR.I
	1927.8113	1926.8040	1926.8054	-0.73	285	-	300	0	21	K.DGLMATHDEETENFFR.G + Oxidation (M)
	2465.1948	2464.1875	2464.1772	4.21	377	-	398	0	32	R.TLDTVHHDDFHQPNFTGAAITK.G
	3085.5149	3084.5076	3084.5000	2.48	469	-	500	1	60	R.SIDGGAAAGFPESPEAAAEAGLVSGKDNIIDR.S
1616	C2
gi|674949384 Mass: 74064 Score: 135 Expect: 1e-007 Matches: 32
	BnaC08g07650D [Brassica napus]
	Observed	Mr(expt)	Mr(calc)	ppm	Start		End	Miss	Ions	Peptide
	1159.6460	1158.6387	1158.6397	-0.85	631	-	640	0	19	R.FINPSDVVLR.K
	1376.7676	1375.7603	1375.7572	2.28	105	-	116	0	23	R.VQIPLLSNAEHR.S
	1942.0232	1941.0159	1941.0167	-0.40	252	-	269	0	73	R.AIIPESGQLSTESVNIQR.V
3319	C3
gi|922478122 Mass: 38809 Score: 189 Expect: 4.1e-013 Matches: 27
	PREDICTED: fructose-bisphosphate aldolase, cytoplasmic isozyme-like [Brassica oleracea var. oleracea]
	Observed	Mr(expt)	Mr(calc)	ppm	Start		End	Miss	Ions	Peptide
	1320.7316	1319.7243	1319.7197	3.45	238	-	249	0	69	K.VAPEVIAEHTVR.A
	1614.8567	1613.8494	1613.8485	0.57	40	-	53	1	69	R.LASINVENVETNRR.A
	2223.0510	2222.0438	2222.0352	3.86	149	-	168	0	22	K.IGENEPSEHSIHENAYGLAR.Y
1601	C4
gi|922477298 Mass: 63893 Score: 367 Expect: 6.5e-031 Matches: 14
	PREDICTED: ketol-acid reductoisomerase, chloroplastic-like [Brassica oleracea var. oleracea]
	Observed	Mr(expt)	Mr(calc)	ppm	Start		End	Miss	Ions	Peptide
	1372.7250	1371.7177	1371.7146	2.23	91	-	102	0	96	K.VSLAGHEEYIVR.G
	1615.7794	1614.7721	1614.7752	-1.90	415	-	428	1	47	R.FYDKEGLPAFPMGK.I + Oxidation (M)
	1629.8651	1628.8578	1628.8522	3.47	89	-	102	1	107	K.EKVSLAGHEEYIVR.G
	2070.0059	2068.9986	2068.9926	2.88	260	-	279	0	118	K.EINGAGINASFAVHQDVDGR.A
gi|15232845 Mass: 59180 Score: 154 Matches: 2(2) Sequences: 2(2)
	probable mitochondrial-processing peptidase subunit beta [Arabidopsis thaliana]
	1173.6688	1172.6615	1172.6666	-4.28	474	-	183	1	56	R.RIPTAELFAR.I
	2117.0208	2116.0135	2116.0072	2.95	158	-	176	0	98	R.ALEEEIEDIGGHLNAYTSR.E
4712	C5
gi|12667249 Mass: 78167 Score: 175 Expect: 3.7e-012 Matches: 15
	delta 1-pyrroline-5-carboxylate synthetase A [Brassica napus]
	Observed	Mr(expt)	Mr(calc)	ppm	Start		End	Miss	Ions	Peptide
	1143.5931	1142.5859	1142.5833	2.27	276	-	285	0	19	R.VGTLFHQDAR.L
	1198.6782	1197.6709	1197.6718	-0.68	679	-	690	0	36	R.GPVGVEGLLTTR.W
	1502.7425	1501.7353	1501.7274	5.27	642	-	655	0	22	R.QVDSAAVFHNASTR.F
	1588.8362	1587.8289	1587.8257	2.05	149	-	162	0	75	R.VIPIFNENDAISTR.R
gi|15238686 Mass: 84646 Score: 174 Expect: 4.6e-012 Matches: 18
	5-methyltetrahydropteroyltriglutamate--homocysteine methyltransferase [Arabidopsis thaliana]
	Observed	Mr(expt)	Mr(calc)	ppm	Start		End	Miss	Ions	Peptide
	1096.5746	1095.5673	1095.5713	-3.65	287	-	296	0	65	K.YLFAGVVDGR.N
	1181.6228	1180.6155	1180.6241	-7.25	260	-	270	0	11	K.GVTAFGFDLVR.G
	1658.8473	1657.8400	1657.8213	11.3	689	-	704	0	58	K.YGAGIGPGVYDIHSPR.I
	2075.0969	2074.0896	2074.0807	4.33	367	-	387	1	9	K.ALAGQKDEALFSANAAALASR.R
5418	C6
gi|674940145 Mass: 49819 Score: 211 Expect: 2.6e-015 Matches: 27
	BnaC04g46210D [Brassica napus]
	Observed	Mr(expt)	Mr(calc)	ppm	Start		End	Miss	Ions	Peptide
	1036.5492	1035.5419	1035.5349	6.76	30	-	38	0	26	K.VYVGQDLSR.I
	1212.6500	1211.6427	1211.6550	-10.13	263	-	273	1	35	R.TAIFGYEVGKK.F
	1653.8883	1652.8810	1652.8734	4.65	248	-	262	1	6	R.NTVITSLKFETSTGR.T
	1734.9285	1733.9212	1733.9200	0.72	433	-	448	0	76	R.ATTDVIYSIEAVSRPI.-
	2175.1343	2174.1270	2174.1259	0.49	39	-	56	2	34	R.ITYVKFEYVKEDGEVVTR.E
1405	C7	searched with methyl (DE)
gi|567175718 Mass: 44382 Score: 555 Expect: 5.4e-050 Matches: 31										aspartate aminotransferase [Arabidopsis thaliana]	Score	Expect	Identities	Positives	Gaps
	hypothetical protein EUTSA_v10013703mg [Eutrema salsugineum]									Sequence ID: gi|15239772|ref|NP_197456.1|Length: 405Number of Matches: 1	763 bits(1971)	0	379/405(94%)	392/405(96%)	0/405(0%)
	Observed	Mr(expt)	Mr(calc)	ppm	Start		End	Miss	Ions	Peptide
	1175.6304	1174.6231	1174.6710	-40.76	328	-	337	1	59	R.KQLFEALQAK.G
	1387.5929	1386.5856	1386.5874	-1.29	369	-	379	0	42	K.EFHIYMTSDGR.I + Oxidation (HW); Oxidation (M)
	1412.7271	1411.7198	1411.7168	2.13	54	-	65	1	65	R.RAEQQLVNDPSR.V
	1454.8351	1453.8278	1453.8140	9.47	41	-	53	0	97	R.TEEGKPLVLDVVR.R
	1469.8061	1468.7989	1468.7885	7.03	85	-	98	0	95	K.LILGGDSPAIQESR.V + Methyl (DE)
	1530.8066	1529.7994	1529.7878	7.55	140	-	152	0	90	K.VFNLAGLSVEYYR.Y
	1599.9039	1598.8967	1598.8893	4.61	389	-	403	0	62	K.TVPHLVDAIHAAVTR.V
2601	C8
5216	C9
gi|468733 Mass: 27951 Score: 272 Expect: 7.3e-022 Matches: 18
	L-ascorbate peroxidase [Raphanus sativus]
	Observed	Mr(expt)	Mr(calc)	ppm	Start		End	Miss	Ions	Peptide
	1249.6162	1248.6089	1248.6098	-0.73	120	-	130	0	33	R.EDKPQPPPEGR.L
	1556.7551	1555.7479	1555.7518	-2.54	2	-	14	1	84	M.TKNYPAVSEEYQK.E
	1611.9133	1610.9061	1610.9032	1.78	210	-	223	0	18	K.ALLDDPVFRPLVEK.Y
	1962.9839	1961.9766	1961.9707	2.99	62	-	79	0	25	R.FDDELAHGANNGLHIALR.L
	2099.0561	2098.0489	2098.0477	0.55	148	-	167	0	42	K.QMGLTDQDIVALSGAHTLGR.C + Oxidation (M)
2407	C10
gi|49175787 Mass: 23905 Score: 159 Expect: 1.5e-010 Matches: 16
	26S proteasome ATPase subunit [Pisum sativum]
	Observed	Mr(expt)	Mr(calc)	ppm	Start		End	Miss	Ions	Peptide
	1389.7467	1388.7394	1388.7300	6.81	171	-	182	1	31	R.KVEFGLPDLESR.T
	1407.6127	1406.6054	1406.6063	-0.62	116	-	128	0	55	R.FDDGVGGDNEVQR.T
	1704.9307	1703.9234	1703.9206	1.62	71	-	86	1	2	R.VIGSELVQKYVGEGAR.M
7313	C11
4601	C12
gi|297818950 Mass: 75881 Score: 251 Expect: 9.2e-020 Matches: 15										glycyl-tRNA synthetase [Arabidopsis lyrata subsp. lyrata]	Score	Expect	Identities	Positives	Gaps
	hypothetical protein ARALYDRAFT_323159 [Arabidopsis lyrata subsp. lyrata]									Sequence ID: gi|297851412|ref|XP_002893587.1|Length: 730Number of Matches: 1	1214 bits(3142)	0	626/685(91%)	648/685(94%)	13/685(1%)
	Observed	Mr(expt)	Mr(calc)	ppm	Start		End	Miss	Ions	Peptide
	1040.5138	1039.5065	1039.5087	-2.09	109	-	116	0	18	K.SNVLSFWR.Q + Dioxidation (W)
	1063.4723	1062.4650	1062.4770	-11.32	261	-	268	0	20	K.DLYYYNGR.K
	1517.8551	1516.8478	1516.8514	-2.36	269	-	282	1	50	R.KLPFAAAQIGQAFR.N
	1540.7720	1539.7647	1539.7682	-2.25	350	-	363	0	73	K.GTVNNETLGYFIGR.V
	1605.8590	1604.8517	1604.8563	-2.82	522	-	536	0	75	R.VFTPSVIEPSFGIGR.I
gi|685302740 Mass: 72929 Score: 405 Expect: 1e-034 Matches: 53
	PREDICTED: embryonic protein DC-8 [Brassica rapa]
	Observed	Mr(expt)	Mr(calc)	ppm	Start		End	Miss	Ions	Peptide
	1023.4788	1022.4715	1022.4781	-6.42	580	-	587	1	36	R.DVREEYGR.G
	1364.7113	1363.7040	1363.7096	-4.07	505	-	518	0	82	K.AAVAADTVVGYTAR.K
	1414.6569	1413.6496	1413.6525	-2.04	559	-	571	1	67	R.GRGEEDVFGYGTK.G
	1815.8055	1814.7983	1814.8071	-4.89	590	-	607	0	121	R.ASEEDVFGYGTQGGGVSR.D
2408	D1
gi|2623962 Mass: 46360 Score: 154 Expect: 4.6e-010 Matches: 21
	isocitrate dehydrogenase (NADP+) [Apium graveolens]
	Observed	Mr(expt)	Mr(calc)	ppm	Start		End	Miss	Ions	Peptide
	1267.6447	1266.6374	1266.6530	-12.30	252	-	262	0	21	R.LIDDMVAYALK.S + Oxidation (M)
	1355.6932	1354.6860	1354.6841	1.39	304	-	316	0	62	K.TIEAEAAHGTVTR.H
	1609.7798	1608.7725	1608.7684	2.53	239	-	251	1	27	K.SKYEAAGIWYEHR.L
1305	D2
3302	D3
4805	D4
gi|15238686 Mass: 84646 Score: 145 Expect: 3.7e-009 Matches: 24
	5-methyltetrahydropteroyltriglutamate--homocysteine methyltransferase [Arabidopsis thaliana]
	Observed	Mr(expt)	Mr(calc)	ppm	Start		End	Miss	Ions	Peptide
	1096.5721	1095.5649	1095.5713	-5.88	287	-	296	0	35	K.YLFAGVVDGR.N
	1181.6295	1180.6222	1180.6241	-1.56	260	-	270	0	8	K.GVTAFGFDLVR.G
	1193.6339	1192.6266	1192.6452	-15.54	675	-	684	1	9	R.SDEKLLSVFR.E
	1411.8004	1410.7931	1410.7831	7.14	597	-	610	0	8	K.GGIGVIQIDEAALR.E
	1658.8511	1657.8438	1657.8213	13.6	689	-	704	0	3	K.YGAGIGPGVYDIHSPR.I
	2075.0979	2074.0906	2074.0807	4.81	367	-	387	1	34	K.ALAGQKDEALFSANAAALASR.R
6412	D5
gi|923514110 Mass: 47096 Score: 130 Expect: 3.3e-007 Matches: 22
	PREDICTED: dihydropyrimidine dehydrogenase (NADP(+)), chloroplastic-like [Brassica napus]
	Observed	Mr(expt)	Mr(calc)	ppm	Start		End	Miss	Ions	Peptide
	1001.5302	1000.5229	1000.5301	-7.24	389	-	396	1	17	R.QKEAIEQR.K
	1157.6340	1156.6268	1156.6312	-3.87	388	-	396	2	15	R.RQKEAIEQR.K
	1176.6003	1175.5931	1175.5935	-0.34	144	-	152	1	37	K.QLKQEYPDR.I
	1474.7092	1473.7020	1473.7133	-7.72	227	-	239	0	5	K.MTPNITDITEPAR.V + Oxidation (M)
	1599.9104	1598.9031	1598.8992	2.47	94	-	108	1	40	K.TVSLDASKVINVTPR.Y
gi|297805630 Mass: 42304 Score: 37 Matches: 1(0) Sequences: 1(0)										RNA-binding (RRM/RBD/RNP motifs) family protein [Arabidopsis thaliana]	Score	Expect	Identities	Positives	Gaps
	hypothetical protein ARALYDRAFT_493936 [Arabidopsis lyrata subsp. lyrata]									Sequence ID: gi|15242719|ref|NP_198865.1|Length: 423Number of Matches: 1	458 bits(1178)	2e-155	226/228(99%)	227/228(99%)	0/228(0%)
	1014.4368	1013.4295	1013.4315	-2.00		-		0	37	R.YGGGGGGGYNR.G
5413	D6
gi|390195442 Mass: 49414 Score: 202 Expect: 7.3e-015 Matches: 13
	elongation factor E1 [Brassica oleracea var. capitata]
	Observed	Mr(expt)	Mr(calc)	ppm	Start		End	Miss	Ions	Peptide
	1667.9115	1666.9042	1666.9002	2.40	324	-	339	0	99	K.ILDNGQAGDNVGLLLR.G
	1759.9381	1758.9308	1758.9264	2.51	115	-	130	1	67	R.GITIATAHVEYETAKR.H
gi|685274313 Mass: 41863 Score: 269 Expect: 4.1e-021 Matches: 23
	PREDICTED: 12-oxophytodienoate reductase 1 [Brassica rapa]
	Observed	Mr(expt)	Mr(calc)	ppm	Start		End	Miss	Ions	Peptide
	1416.7146	1415.7073	1415.7045	2.01	141	-	153	0	77	R.SNGIDEALFTPPR.R
	1459.7343	1458.7270	1458.7256	0.95	297	-	310	0	65	K.AFQGTFISAGGFTR.T
	1572.8120	1571.8047	1571.8056	-0.54	141	-	154	1	25	R.SNGIDEALFTPPRR.L
	1978.9804	1977.9731	1977.9697	1.71	39	-	55	0	85	R.SYGNVPQPHAVLYYSQR.T
gi|498914 Mass: 50359 Score: 118 Matches: 2(1) Sequences: 2(1)
	glutamate-1-semialdehyde aminotransferase [Arabidopsis thaliana]
	1286.7257	1285.7184	1285.7143	3.23	313	-	326	0	103	K.IIGGGLPVGAYGGR.R
1415	D7
gi|297802382 Mass: 47886 Score: 76 Expect: 0.028 Matches: 16
	phosphoserine aminotransferase [Arabidopsis lyrata subsp. lyrata]
	Observed	Mr(expt)	Mr(calc)	ppm	Start		End	Miss	Ions	Peptide
	1039.5499	1038.5427	1038.5498	-6.91	257	-	266	0	29	K.FGVIYGGAQK.N
	1168.5406	1167.5334	1167.5309	2.16	90	-	98	0	6	K.AQADLYNWR.G + Dioxidation (W)
	1452.8959	1451.8886	1451.8824	4.27	267	-	280	1	8	K.NVGPSGVTIVIIRK.D
										searched with methyl (DE)
gi|567175718 Mass: 44382 Score: 195 Expect: 5.4e-014 Matches: 23										aspartate aminotransferase [Arabidopsis thaliana]	Score	Expect	Identities	Positives	Gaps
	hypothetical protein EUTSA_v10013703mg [Eutrema salsugineum]									Sequence ID: gi|15239772|ref|NP_197456.1|Length: 405Number of Matches: 1	763 bits(1971)	0	379/405(94%)	392/405(96%)	0/405(0%)
	Observed	Mr(expt)	Mr(calc)	ppm	Start		End	Miss	Ions	Peptide
	1175.6304	1174.6231	1174.6710	-40.76	328	-	337	1	21	R.KQLFEALQAK.G
	1387.5903	1386.5831	1386.5874	-3.15	369	-	379	0	26	K.EFHIYMTSDGR.I + Oxidation (HW); Oxidation (M)
	1412.7257	1411.7184	1411.7168	1.18	54	-	65	1	33	R.RAEQQLVNDPSR.V
	1469.8002	1468.7929	1468.7885	2.96	85	-	98	0	73	K.LILGGDSPAIQESR.V + Methyl (DE)
	1530.8027	1529.7955	1529.7878	5.00	140	-	152	0	16	K.VFNLAGLSVEYYR.Y
3314	D8
gi|15231715 Mass: 38858 Score: 242 Expect: 7.3e-019 Matches: 18
	fructose-bisphosphate aldolase [Arabidopsis thaliana]
	Observed	Mr(expt)	Mr(calc)	ppm	Start		End	Miss	Ions	Peptide
	1458.7690	1457.7618	1457.7474	9.86	40	-	52	0	34	R.LASINVENVETNR.R
	2223.0503	2222.0430	2222.0352	3.53	149	-	168	0	69	K.IGENEPSEHSIHENAYGLAR.Y
	2634.3328	2633.3255	2633.3197	2.19	145	-	168	1	88	R.AVLKIGENEPSEHSIHENAYGLAR.Y
	1320.7300	1319.7227	1319.7197	2.24	18	-	29	0	89	K.VAPEVIAEHTVR.A
gi|13937039 Mass: 9059 Score: 143 Expect: 5.8e-009 Matches: 10
	cytosolic glutamine synthetase alpha [Glycine max]
	Observed	Mr(expt)	Mr(calc)	ppm	Start		End	Miss	Ions	Peptide
	1610.7742	1609.7669	1609.7597	4.49	1	-	14	1	79	-.HKEHIAAYGEGNER.R
	1766.8754	1765.8681	1765.8608	4.14	1	-	15	2	29	-.HKEHIAAYGEGNERR.L
4309	D9
gi|386870483 Mass: 36830 Score: 216 Expect: 2.9e-016 Matches: 13
	glyceraldehyde 3-phosphate dehydrogenase [Sesamum indicum]
	Observed	Mr(expt)	Mr(calc)	ppm	Start		End	Miss	Ions	Peptide
	1074.6415	1073.6342	1073.6346	-0.32	4	-	13	1	32	K.IKIGINGFGR.I
	1339.5919	1338.5846	1338.5874	-2.07	189	-	199	1	21	K.TVDGPSMKDWR.G + Dioxidation (W); Oxidation (M)
	2145.0000	2143.9927	2143.9910	0.81	274	-	293	0	143	K.GILGYTEDDVVSTDFVGDSR.S
4505	D10
gi|923525037 Mass: 47162 Score: 186 Expect: 8.2e-013 Matches: 20
	PREDICTED: chaperone protein dnaJ 3 [Brassica napus]
	Observed	Mr(expt)	Mr(calc)	ppm	Start		End	Miss	Ions	Peptide
	1420.7063	1419.6990	1419.6994	-0.27	306	-	318	0	57	K.SSPGEVVKPDSYR.A
	1443.6526	1442.6453	1442.6565	-7.76	69	-	80	0	48	R.EIYDQYGEDALK.E
	1953.7234	1952.7161	1952.7144	0.88	400	-	417	0	63	R.EAYDDDDDDEEGPGGAQR.V
gi|685339515 Mass: 57092 Score: 169 Expect: 4.1e-011 Matches: 17
	PREDICTED: succinate-semialdehyde dehydrogenase, mitochondrial isoform X2 [Brassica rapa]
	Observed	Mr(expt)	Mr(calc)	ppm	Start		End	Miss	Ions	Peptide
	1108.5571	1107.5499	1107.5560	-5.56	441	-	449	1	33	R.FKTEEDAIR.I
	1340.7542	1339.7469	1339.7500	-2.31	429	-	440	0	77	K.EEIFGPVAPLIR.F
	1572.8069	1571.7996	1571.8056	-3.81	170	-	183	1	43	R.VYGDIIPPNASDRR.L
6407	D11
gi|34597330 Mass: 47631 Score: 283 Expect: 5.8e-023 Matches: 24
	enolase [Brassica rapa subsp. oleifera]
	Observed	Mr(expt)	Mr(calc)	ppm	Start		End	Miss	Ions	Peptide
	1087.5085	1086.5013	1086.5029	-1.50	372	-	381	0	(13)	R.AGWGVMASHR.S + Oxidation (M)
	1119.4965	1118.4892	1118.4927	-3.16	372	-	381	0	29	R.AGWGVMASHR.S + Dioxidation (W); Oxidation (M)
	1854.8932	1853.8859	1853.8795	3.45	422	-	438	0	149	R.IEEELGSEAVYAGANFR.K
	2005.0891	2004.0818	2004.0528	14.5	33	-	52	0	46	K.VTAAVPSGASTGIYEALELR.D
gi|14388188 Mass: 58947 Score: 137 Matches: 2(2) Sequences: 2(2)
	biotin carboxylase [Brassica napus]
	1342.7164	1341.7092	1341.7041	3.78	170	-	181	0	67	R.INFIGPNPDSIR.V
	1635.8994	1634.8921	1634.8879	2.59	308	-	322	0	70	K.LLEEAPSPALTPELR.K
gi|1710838 Mass: 53744 Score: 117 Matches: 2(1) Sequences: 2(1)
	RecName: Full=Adenosylhomocysteinase; Short=AdoHcyase; AltName: Full=S-adenosyl-L-homocysteine hydrolase
	1014.5988	1013.5915	1013.5869	4.48	385	-	394	0	45	K.SGIIVLAEGR.L
	1421.7195	1420.7122	1420.7099	1.61	44	-	56	1	72	R.TEFGPSQPFKGAR.I
gi|32967699	1405.7290	1404.7217	1404.7150	4.79	44	-	56	1	64	R.TEFGPAQPFKGAR.I
3613	D12
2212	E1
4216	E2
gi|674892466 Mass: 27229 Score: 236 Expect: 8.2e-018 Matches: 12
	BnaA10g27260D [Brassica napus]
	Observed	Mr(expt)	Mr(calc)	ppm	Start		End	Miss	Ions	Peptide
	1139.6245	1138.6172	1138.6135	3.28	244	-	253	1	27	K.ALFSQVTARF.-
	1405.6953	1404.6880	1404.6885	-0.35	46	-	58	0	63	K.IGGEDDVFIGDIR.D
	1797.9056	1796.8984	1796.8945	2.18	158	-	173	0	24	K.AEQYLADSGTPYTIIR.A
	1926.0012	1924.9939	1924.9894	2.36	157	-	173	1	99	R.KAEQYLADSGTPYTIIR.A
6705	E3
gi|13124444 Mass: 92236 Score: 236 Expect: 2.9e-018 Matches: 38
	RecName: Full=Phospholipase D alpha 1; Short=PLD 1; AltName: Full=Choline phosphatase 1; AltName: Full=Phosphatidylcholine-hydrolyzing phospholipase D 1; Flags: Precursor
	Observed	Mr(expt)	Mr(calc)	ppm	Start		End	Miss	Ions	Peptide
	1286.6934	1285.6861	1285.6779	6.40	501	-	511	0	61	R.SIQDAYIHAIR.R
	1442.7866	1441.7793	1441.7790	0.27	501	-	512	1	39	R.SIQDAYIHAIRR.A
	1870.9522	1869.9449	1869.9373	4.03	182	-	197	0	16	K.VSLYQDAHIPDNFVPR.I
8706	E4									searched with metyl (DE)
gi|565486247 Mass: 86317 Score: 72 Expect: 0.11 Matches: 29										elongation factor G [Arabidopsis thaliana]	Score	Expect	Identities	Positives	Gaps
	hypothetical protein CARUB_v10019829mg [Capsella rubella]									Sequence ID: gi|18407650|ref|NP_564801.1|Length: 783Number of Matches: 1	1483 bits(3839)	0	763/783(97%)	776/783(99%)	0/783(0%)
	Observed	Mr(expt)	Mr(calc)	ppm	Start		End	Miss	Ions	Peptide
	1463.7325	1462.7253	1462.7165	6.01	586	-	599	0	19	K.QSGGQGQFADITVR.F
	2068.0784	2067.0711	2067.0637	3.59	163	-	180	0	21	R.INIIDTPGHVDFTLEVER.A
	2215.0347	2214.0274	2214.0117	7.11	281	-	298	0	25	K.FNYEDIPADLEDLAQEYR.V + Methyl (DE)
3506	E5
gi|15242316 Mass: 53653 Score: 88 Expect: 0.0017 Matches: 11
	UDP-glucose 6-dehydrogenase [Arabidopsis thaliana]
	Observed	Mr(expt)	Mr(calc)	ppm	Start		End	Miss	Ions	Peptide
	1074.6019	1073.5947	1073.5981	-3.25	217	-	226	0	18	K.LAANAFLAQR.I
	1353.6483	1352.6410	1352.6360	3.69	100	-	111	0	11	K.AADLTYWESAAR.M
	1818.9225	1817.9152	1817.9159	-0.39	360	-	374	0	43	R.LSIYDPQVTEEQIQR.D
gi|357496823	1074.6019	1073.5946	1073.5981	-3.28	99	-	108	0	24	K.IAANAFLAQR.M
6716	E6
gi|13124446 Mass: 92460 Score: 198 Expect: 1.8e-014 Matches: 32
	RecName: Full=Phospholipase D alpha 2; Short=PLD 2; AltName: Full=Choline phosphatase 2; AltName: Full=Phosphatidylcholine-hydrolyzing phospholipase D 2; Flags: Precursor
	Observed	Mr(expt)	Mr(calc)	ppm	Start		End	Miss	Ions	Peptide
	1286.6913	1285.6840	1285.6779	4.78	503	-	513	0	24	R.SIQDAYIHAIR.R
	1442.7875	1441.7802	1441.7790	0.86	503	-	514	1	51	R.SIQDAYIHAIRR.A
	1534.7534	1533.7461	1533.7437	1.61	401	-	413	1	33	K.GGPREPWQDIHSR.L
	1731.8897	1730.8824	1730.8781	2.50	164	-	178	1	18	K.SAKFPGVPYTFFSQR.Q
7311	E7
6502	E8
gi|922513206 Mass: 64034 Score: 146 Expect: 8.2e-009 Matches: 19
	PREDICTED: ketol-acid reductoisomerase, chloroplastic [Brassica oleracea var. oleracea]
	Observed	Mr(expt)	Mr(calc)	ppm	Start		End	Miss	Ions	Peptide
	1372.7181	1371.7109	1371.7146	-2.76	91	-	102	0	47	K.VSLAGHEEYIVR.G
	1615.7699	1614.7626	1614.7752	-7.79	415	-	428	1	32	R.FYDKEGLPAFPMGK.I + Oxidation (M)
	2070.0024	2068.9952	2068.9926	1.22	260	-	279	0	56	K.EINGAGINASFAVHQDVDGR.A
8320	E9
gi|15230324 Mass: 35226 Score: 173 Expect: 5.8e-012 Matches: 16
	oxygen-evolving enhancer protein 1-2 [Arabidopsis thaliana]
	Observed	Mr(expt)	Mr(calc)	ppm	Start		End	Miss	Ions	Peptide
	1131.5272	1130.5199	1130.5356	-13.87	152	-	161	0	15	K.NAPPDFQNTK.L
	1192.5665	1191.5593	1191.5924	-27.84	322	-	331	0	15	K.IQGVWYGQIE.-
	1252.6539	1251.6467	1251.6459	0.61	90	-	99	1	64	K.RLTYDEIQSK.T
	1648.8071	1647.7999	1647.8039	-2.44	152	-	165	1	28	K.NAPPDFQNTKLMTR.L + Oxidation (M)
4715	E10
gi|15233349 Mass: 98774 Score: 133 Expect: 5.8e-008 Matches: 25
	aconitate hydratase 1 [Arabidopsis thaliana]
	Observed	Mr(expt)	Mr(calc)	ppm	Start		End	Miss	Ions	Peptide
	1077.5078	1076.5005	1076.5033	-2.54	717	-	725	1	4	R.RGNDEIMAR.G + Oxidation (M)
	1104.6371	1103.6298	1103.6339	-3.68	36	-	44	1	4	R.IDKLPYSIR.I
	1184.6741	1183.6668	1183.6713	-3.83	77	-	86	0	33	K.QVEIPFKPAR.V
	1781.8063	1780.7990	1780.8050	-3.36	139	-	153	0	32	R.SENAVQANMELEFQR.N + Oxidation (M)
2314	E11
6415	E12
5317	F1
2413	F2
gi|15240941 Mass: 56220 Score: 107 Expect: 2.3e-005 Matches: 8
	tryptophan synthase beta chain [Arabidopsis thaliana]
	Observed	Mr(expt)	Mr(calc)	ppm	Start		End	Miss	Ions	Peptide
	1521.7706	1520.7634	1520.7695	-4.07	235	-	248	1	24	K.VHPSPSDLTEAGRR.I
	1958.0764	1957.0691	1957.0632	3.01	430	-	448	0	75	R.TEGIIPAPEPTHAIAATIR.E
gi|922566990 Mass: 50340 Score: 110 Expect: 3.3e-005 Matches: 8
	PREDICTED: 3-oxoacyl-[acyl-carrier-protein] synthase I, chloroplastic-like [Brassica oleracea var. oleracea]
	Observed	Mr(expt)	Mr(calc)	ppm	Start		End	Miss	Ions	Peptide
	1558.7111	1557.7038	1557.7059	-1.38	110	-	123	1	87	R.GFSSEGYIDGKNER.R
	2043.0867	2042.0794	2042.0756	1.86	139	-	157	2	23	K.ALESANLGGDKLNTIDKQR.A
6706	F3
3623	F4
gi|2623962 Mass: 46360 Score: 132 Expect: 7.3e-008 Matches: 23
	isocitrate dehydrogenase (NADP+) [Apium graveolens]
	Observed	Mr(expt)	Mr(calc)	ppm	Start		End	Miss	Ions	Peptide
	1267.6464	1266.6391	1266.6530	-10.95	252	-	262	0	29	R.LIDDMVAYALK.S + Oxidation (M)
	1355.7053	1354.6980	1354.6841	10.3	304	-	316	0	19	K.TIEAEAAHGTVTR.H
	1641.7808	1640.7735	1640.7583	9.27	239	-	251	1	11	K.SKYEAAGIWYEHR.L + Dioxidation (W)
3422	F5
gi|6683959 Mass: 15161 Score: 112 Expect: 7.3e-006 Matches: 8
	cinnamyl alcohol dehydrogenase [Brassica napus]
	Observed	Mr(expt)	Mr(calc)	ppm	Start		End	Miss	Ions	Peptide
	1463.7200	1462.7127	1462.7304	-12.09	36	-	49	0	72	R.LGADSFLVSSDPQK.M
	1738.8600	1737.8527	1737.8607	-4.61	36	-	51	1	5	R.LGADSFLVSSDPQKMK.A + Oxidation (M)
	1831.9458	1830.9385	1830.9323	3.40	19	-	35	1	10	K.VTVISSSPSKEDEAINR.L
gi|514800381	1573.7473	1572.7400	1572.7718	-20.23	132	-	145	1	41	V.TYGGYSNMLVANKR.F	semi-trypsin
gi|15231715 Mass: 38858 Score: 105 Expect: 3.7e-005 Matches: 17
	fructose-bisphosphate aldolase [Arabidopsis thaliana]
	Observed	Mr(expt)	Mr(calc)	ppm	Start		End	Miss	Ions	Peptide
	1614.8528	1613.8455	1613.8485	-1.85	40	-	53	1	42	R.LASINVENVETNRR.N
	2223.0466	2222.0394	2222.0352	1.88	149	-	168	0	9	K.IGENEPSEHSIHENAYGLAR.Y
gi|1480027	1320.7283	1319.7210	1319.7197	0.95	18	-	29	0	72	K.VAPEVIAEHTVR.A
8403	F6
gi|567119498 Mass: 42202 Score: 56 Expect: 4 Matches: 18										phosphoglycerate kinase, putative [Arabidopsis thaliana]	Score	Expect	Identities	Positives	Gaps
	hypothetical protein EUTSA_v10018657mg [Eutrema salsugineum]									Sequence ID: gi|21536853|gb|AAM61185.1|Length: 401Number of Matches: 1	764 bits(1972)	0	393/401(98%)	399/401(99%)	0/401(0%)
	Observed	Mr(expt)	Mr(calc)	ppm	Start		End	Miss	Ions	Peptide
	1056.6532	1055.6459	1055.6491	-3.05	75	-	83	0	21	K.FSLKPLVPR.L
	1903.9663	1902.9590	1902.9588	0.12	138	-	155	0	23	K.LAALADVYVNDAFGTAHR.A
	2015.9595	2014.9522	2014.9444	3.89	24	-	41	0	9	R.VDLNVPLDDNSNITDDTR.I
gi|134034128 Mass: 5575 Score: 54 Expect: 4.1 Matches: 4
	RecName: Full=Glutamine synthetase; AltName: Full=Glutamate--ammonia ligase
	Observed	Mr(expt)	Mr(calc)	ppm	Start		End	Miss	Ions	Peptide
	1610.7670	1609.7597	1609.7597	0.01	22	-	35	1	32	K.HKEHIAAYGEGNER.H
2404	F7
gi|567175718 Mass: 44382 Score: 256 Expect: 4.3e-020 Matches: 24										PREDICTED: aspartate aminotransferase, cytoplasmic isozyme 1-like [Brassica rapa]	Score	Expect	Method	Identities	Positives	Gaps
	hypothetical protein EUTSA_v10013703mg [Eutrema salsugineum]									Sequence ID: gi|685375674|ref|XP_009120876.1|Length: 405Number of Matches: 1	818 bits(2112)	0	Compositional matrix adjust.	391/404(97%)	399/404(98%)	0/404(0%)
	Observed	Mr(expt)	Mr(calc)	ppm	Start		End	Miss	Ions	Peptide
	1175.6274	1174.6202	1174.6710	-43.26	328	-	337	1	39	R.KQLFEALQAK.G
	1387.5809	1386.5737	1386.5874	-9.93	369	-	379	0	27	K.EFHIYMTSDGR.I + Oxidation (HW); Oxidation (M)
	1412.7173	1411.7100	1411.7168	-4.78	54	-	65	1	39	R.RAEQQLVNDPSR.V
	1454.8219	1453.8146	1453.8140	0.40	41	-	53	0	60	R.TEEGKPLVLDVVR.R
	1469.7983	1468.7911	1468.7885	1.72	85	-	98	0	49	K.LILGGDSPAIQESR.V + Methyl (DE)
	1530.7980	1529.7907	1529.7878	1.88	140	-	152	0	15	K.VFNLAGLSVEYYR.Y
	1599.8942	1598.8869	1598.8893	-1.49	389	-	403	0	1	K.TVPHLVDAIHAAVTR.V
418	F8
gi|120675 Mass: 37015 Score: 402 Expect: 7.3e-035 Matches: 34
	RecName: Full=Glyceraldehyde-3-phosphate dehydrogenase, cytosolic
	Observed	Mr(expt)	Mr(calc)	ppm	Start		End	Miss	Ions	Peptide
	1074.6455	1073.6382	1073.6346	3.43	6	-	15	1	64	K.IKIGINGFGR.I
	1134.6055	1133.5982	1133.6081	-8.71	303	-	313	0	33	K.AGIALSDNFVK.L
	1241.6815	1240.6742	1240.6849	-8.62	328	-	338	1	52	R.VVDLIIHMSKA.- + Oxidation (M)
	1323.5978	1322.5905	1322.5925	-1.51	191	-	201	1	(7)	K.TVDGPSMKDWR.G + Dioxidation (W)
	1339.5855	1338.5782	1338.5874	-6.91	191	-	201	1	32	K.TVDGPSMKDWR.G + Dioxidation (W); Oxidation (M)
	2172.0115	2171.0042	2171.0019	1.06	276	-	295	0	112	K.GILGYTEDDVVSTDFVGDNR.S
7618	F9
gi|334186158 Mass: 80245 Score: 191 Expect: 9.2e-014 Matches: 25
	transketolase [Arabidopsis thaliana]
	Observed	Mr(expt)	Mr(calc)	ppm	Start		End	Miss	Ions	Peptide
	1028.4601	1027.4528	1027.4512	1.60	128	-	134	0	3	K.NPYWFNR.D + Dioxidation (W)
	1138.5126	1137.5053	1137.5051	0.21	294	-	303	0	17	K.NGNTGYDEIR.A
	1204.6783	1203.6711	1203.6863	-12.65	90	-	100	1	33	R.FLAIDAVEKAK.S
	1495.7195	1494.7122	1494.7103	1.28	467	-	479	1	24	K.AFGDFQKATPEER.N
	1575.7669	1574.7596	1574.7576	1.22	419	-	433	0	64	K.ALPTYTPESPGDATR.N
gi|22328517 Mass: 86837 Score: 67 Expect: 0.22 Matches: 8
	isoamylase 3 [Arabidopsis thaliana]
	Observed	Mr(expt)	Mr(calc)	ppm	Start		End	Miss	Ions	Peptide
	1452.7096	1451.7023	1451.7005	1.27	513	-	525	0	58	R.VSGSSDLYQVNQR.K
5203	F10
gi|17803 Mass: 12000 Score: 302 Expect: 7.3e-025 Matches: 13
	cruciferin cru2/3 subunit [Brassica napus]
	Observed	Mr(expt)	Mr(calc)	ppm	Start		End	Miss	Ions	Peptide
	1343.6809	1342.6736	1342.6953	-16.13	46	-	58	0	94	K.TNANAQINTLAGR.T
	2088.0569	2087.0496	2087.0898	-19.28	64	-	82	0	98	R.GLPLEVISNGYQISLEEAR.R
	2244.1543	2243.1470	2243.1909	-19.58	64	-	83	1	60	R.GLPLEVISNGYQISLEEARR.V
4512	F11
gi|15221156 Mass: 61991 Score: 244 Expect: 6.8e-019 Matches: 29
	pyrophosphate--fructose-6-phosphate 1-phosphotransferase subunit beta 1 [Arabidopsis thaliana]
	Observed	Mr(expt)	Mr(calc)	ppm	Start		End	Miss	Ions	Peptide
	1212.5851	1211.5778	1211.5782	-0.34	26	-	36	0	87	R.ASVYSEVQSSR.I
	1257.6346	1256.6274	1256.6302	-2.26	263	-	272	1	41	R.STGKYYHFVR.L
	1991.9865	1990.9792	1990.9847	-2.79	170	-	186	2	97	R.DKIETPDQFKQAEETAK.K + Methyl (DE)
1503	F12
gi|8050693 Mass: 57123 Score: 300 Expect: 1.2e-024 Matches: 31
	catalase [Raphanus sativus]
	Observed	Mr(expt)	Mr(calc)	ppm	Start		End	Miss	Ions	Peptide
	1072.5430	1071.5357	1071.5349	0.74	450	-	458	0	14	R.WIDALSDPR.I
	1101.5121	1100.5048	1100.4999	4.46	164	-	171	0	27	K.SHIQENWR.V + Dioxidation (W)
	1127.5829	1126.5756	1126.5731	2.25	111	-	120	1	33	R.GSPETLRDPR.G
	1136.6865	1135.6792	1135.6714	6.95	92	-	102	0	62	R.APGVQTPVIVR.F
	1149.5708	1148.5635	1148.5574	5.32	437	-	445	1	25	R.SFTPERQER.F
gi|685276003 Mass: 15746 Score: 129 Expect: 2.9e-07 Matches: 1
	PREDICTED: serine hydroxymethyltransferase 4-like [Brassica rapa]
	1517.7798	1516.7725	1516.7634	6.01	45	-	60	0	112	K.NAVFGDSSALAPGGVR.I
1701	G1
gi|922459698 Mass: 33742 Score: 108 Expect: 5.2e-005 Matches: 19
	PREDICTED: N-carbamoylputrescine amidase isoform X2 [Brassica oleracea var. oleracea]
	Observed	Mr(expt)	Mr(calc)	ppm	Start		End	Miss	Ions	Peptide
	1327.6205	1326.6132	1326.6204	-5.44	123	-	134	0	16	K.SHIPDGPGYQEK.F
	1396.7681	1395.7608	1395.7623	-1.05	68	-	79	1	52	R.AKPYKDHPTIAR.M
	1835.9502	1834.9429	1834.9472	-2.33	203	-	220	0	17	R.VMQGHAGANVVPLVASNR.I + Oxidation (M)
1208	G2
gi|15242792 Mass: 27838 Score: 164 Expect: 4.6e-011 Matches: 14
	gamma carbonic anhydrase like 1 [Arabidopsis thaliana]
	Observed	Mr(expt)	Mr(calc)	ppm	Start		End	Miss	Ions	Peptide
	1241.6835	1240.6762	1240.6816	-4.33	138	-	148	0	18	R.YVTVGAYSLLR.S
	1281.7228	1280.7155	1280.7088	5.20	174	-	186	0	60	R.SILEAGSVVPPGR.R
	1353.6925	1352.6852	1352.6837	1.14	188	-	200	0	35	R.IPSGELWGGNPAR.F
	1385.6877	1384.6805	1384.6735	5.02	188	-	200	0	(25)	R.IPSGELWGGNPAR.F + Dioxidation (W)
	1437.8184	1436.8111	1436.8100	0.79	174	-	187	1	26	R.SILEAGSVVPPGRR.I
2321	G3
gi|15223753 Mass: 41484 Score: 79 Expect: 0.013 Matches: 16
	ferredoxin--NADP reductase, leaf isozyme 2 [Arabidopsis thaliana]
	Observed	Mr(expt)	Mr(calc)	ppm	Start		End	Miss	Ions	Peptide
	1238.6501	1237.6429	1237.6455	-2.12	87	-	96	1	28	R.YRPKEPYTGK.C
	1297.5873	1296.5800	1296.5986	-14.34	360	-	369	1	3	K.KAEQWNVEVY.- + Dioxidation (W)
	1537.7751	1536.7679	1536.7685	-0.38	278	-	290	1	21	K.APENFRVDYAISR.E
7613	G4
gi|674868781 Mass: 85404 Score: 157 Expect: 6.5e-010 Matches: 26
	BnaAnng21080D [Brassica napus]
	Observed	Mr(expt)	Mr(calc)	ppm	Start		End	Miss	Ions	Peptide
	1160.6604	1159.6531	1159.6561	-2.54	167	-	176	2	23	R.SVSDKLKDLR.A
	1201.5684	1200.5611	1200.5663	-4.31	232	-	241	0	21	K.VSNEVSEYFK.G
	1293.6857	1292.6784	1292.6725	4.59	482	-	493	0	70	K.GTNGYTLDILAR.A
	1438.8618	1437.8545	1437.8555	-0.64	318	-	330	2	12	K.ALKNPVELEGLKK.A
	1603.8939	1602.8866	1602.8828	2.38	377	-	390	1	31	K.LTELTVSDKLESLR.A
gi|7267544 Mass: 80022 Score: 54 Expect: 5.2 Matches: 8
	isoamylase-like protein [Arabidopsis thaliana]
	Observed	Mr(expt)	Mr(calc)	ppm	Start		End	Miss	Ions	Peptide
	1452.7131	1451.7059	1451.7005	3.71	451	-	463	0	43	R.VSGSSDLYQVNQR.K
gi|334186158 Mass: 80245 Score: 43 Expect: 59 Matches: 9
	transketolase [Arabidopsis thaliana]
	Observed	Mr(expt)	Mr(calc)	ppm	Start		End	Miss	Ions	Peptide
	1575.7717	1574.7645	1574.7576	4.32	419	-	433	0	32	K.ALPTYTPESPGDATR.N
6710	G5
gi|334185828 Mass: 102350 Score: 338 Expect: 1.8e-028 Matches: 35
	Clp ATPase [Arabidopsis thaliana]
	Observed	Mr(expt)	Mr(calc)	ppm	Start		End	Miss	Ions	Peptide
	1029.5680	1028.5607	1028.5614	-0.70	299	-	308	0	39	K.TAIAEGLAQR.I
	1085.4928	1084.4855	1084.4937	-7.58	337	-	344	1	26	K.YRGEFEER.L
	1158.6344	1157.6271	1157.6292	-1.76	169	-	178	0	52	R.VLELSLEEAR.Q
	1189.4739	1188.4666	1188.4791	-10.51	662	-	670	0	1	R.LDMSEFMER.H + 2 Oxidation (M)
	1385.7738	1384.7665	1384.7674	-0.64	600	-	612	1	48	R.VIGQDEAVKAISR.A
	1476.7850	1475.7778	1475.7773	0.32	152	-	165	0	38	R.GSGFVAVEIPFTPR.A
	2264.1592	2263.1519	2263.1485	1.52	676	-	697	0	20	K.LIGSPPGYVGYTEGGQLTEAVR.R
220	G6
701	G7
5204	G8
gi|24421231 Mass: 27726 Score: 170 Expect: 1.2e-011 Matches: 11
	ascorbate peroxidase [Brassica juncea]
	Observed	Mr(expt)	Mr(calc)	ppm	Start		End	Miss	Ions	Peptide
	1545.7422	1544.7349	1544.7358	-0.60	2	-	14	1	6	M.TKSYPTVSEDYQK.A
	1611.9105	1610.9032	1610.9032	0.04	210	-	223	0	1	K.ALLDDPVFRPLVEK.Y
	1892.9407	1891.9334	1891.9289	2.38	62	-	79	0	100	R.FDAEQGHGANSGIHIALR.L
	2085.0798	2084.0726	2084.0684	1.98	148	-	167	1	33	K.QMGLSDKDIVALSGAHTLGR.C + Oxidation (M)
gi|1890354	1519.6960	1518.6887	1518.6852	2.34	39	-	52	0	45	R.LAWHSAGTFDCASR.T + Dioxidation (W); Cys->Dha (C)
	1487.7252	1486.7179	1486.6953	15.2	39	-	52	0	40	R.LAWHSAGTFDCASR.T + Cys->Dha (C)
8317	G9
gi|91694371 Mass: 29120 Score: 82 Expect: 0.01 Matches: 14
	caffeoyl-CoA 3-O-methyltransferase [Brassica rapa subsp. pekinensis]
	Observed	Mr(expt)	Mr(calc)	ppm	Start		End	Miss	Ions	Peptide
	1113.6101	1112.6028	1112.6091	-5.60	138	-	147	1	45	K.AGVAHKIDFR.E
	1706.8287	1705.8215	1705.8231	-0.95	11	-	25	1	13	K.TSSTNVEDKQSQNLR.H
	2623.2837	2622.2764	2622.3097	-12.68	2	-	25	2	19	M.ATTTAEATKTSSTNVEDKQSQNLR.H + 3 Methyl (DE)
gi|313586398 Mass: 34325 Score: 61 Expect: 0.94 Matches: 9
	chloroplast manganese stabilizing protein [Solanum tuberosum]
	Observed	Mr(expt)	Mr(calc)	ppm	Start		End	Miss	Ions	Peptide
	1252.6453	1251.6380	1251.6459	-6.32	82	-	91	1	41	K.RLTYDEIQSK.T
7308	G10
gi|14422255 Mass: 40944 Score: 147 Expect: 2.3e-009 Matches: 15
	enoyl-[acyl-carrier protein] reductase [Brassica napus]
	Observed	Mr(expt)	Mr(calc)	ppm	Start		End	Miss	Ions	Peptide
	1028.5737	1027.5665	1027.5662	0.25	82	-	91	0	33	K.ASSGLPIDLR.G
	1171.6514	1170.6441	1170.6357	7.19	302	-	313	0	60	R.VNTISAGPLGSR.A
	1253.6082	1252.6009	1252.6122	-9.02	268	-	280	0	8	R.IIPGYGGGMSSAK.A + Oxidation (M)
gi|1754983 Mass: 35582 Score: 73 Matches: 1(1) Sequences: 1(1)
	strictosidine synthase [Arabidopsis thaliana]
	2037.9474	2036.9401	2036.9399	0.10	236	-	254	1	73	K.AGSSEDFTNSVSNPDNIKR.I
gi|15221105	1615.8093	1614.8020	1614.8366	-21.39	22	-	35	2	74	S.DDASFQKLPVPDKR.S	semi-trypsin; signal peptide according to SignalP
4517	G11
gi|112253900 Mass: 55382 Score: 669 Expect: 1.5e-061 Matches: 30
	ATPase subunit 1 [Brassica napus]
	Observed	Mr(expt)	Mr(calc)	ppm	Start		End	Miss	Ions	Peptide
	1012.4764	1011.4692	1011.4734	-4.15	121	-	129	0	35	R.GALSDHEQR.R
	1026.5872	1025.5799	1025.5869	-6.88	154	-	163	0	49	K.AVDSLVPIGR.G
	1250.6345	1249.6272	1249.6302	-2.39	7	-	17	0	81	R.AAELTNLFESR.I
	1366.8082	1365.8010	1365.8092	-6.04	130	-	141	2	60	R.RVEVKAPGILER.K
	1395.7208	1394.7136	1394.7227	-6.59	492	-	502	2	60	R.KMELDAFLKER.A + Oxidation (M)
	1438.8429	1437.8356	1437.8416	-4.14	363	-	376	0	56	R.GIRPAINVGLSVSR.V
	1537.7430	1536.7358	1536.7361	-0.24	295	-	307	0	110	R.EAFPGDVFYLHSR.L
	1967.1175	1966.1103	1966.1139	-1.83	427	-	443	1	89	R.LTEVLKQPQYAPLPIEK.Q
gi|6164591 Mass: 53592 Score: 71 Matches: 2(0) Sequences: 2(0)
	UDP-glucose dehydrogenase [Populus tremula x Populus tremuloides]
	1074.6027	1073.5954	1073.5981	-2.57	217	-	226	0	41	K.LAANAFLAQR.I
	1353.6522	1352.6449	1352.6360	6.58	100	-	111	0	30	K.AADLTYWESAAR.T
2322	G12
gi|15226185 Mass: 42529 Score: 214 Expect: 6.8e-016 Matches: 22
	fructose-bisphosphate aldolase 3 [Arabidopsis thaliana]
	Observed	Mr(expt)	Mr(calc)	ppm	Start		End	Miss	Ions	Peptide
	1172.5789	1171.5716	1171.5621	8.05	166	-	175	1	39	R.SAEYYKQGAR.F
	1431.7178	1430.7105	1430.7001	7.25	76	-	88	0	53	R.LASIGLDNTEDNR.Q + Methyl (DE)
	1949.9694	1948.9621	1948.9602	0.95	76	-	92	1	112	R.LASIGLDNTEDNRQAYR.Q + Methyl (DE)
1312	H1
5214	H2
gi|7381260 Mass: 24068 Score: 101 Expect: 9.2e-005 Matches: 6
	peroxiredoxin antioxidant [Brassica napus]
	Observed	Mr(expt)	Mr(calc)	ppm	Start		End	Miss	Ions	Peptide
	1079.4867	1078.4794	1078.4832	-3.50	56	-	63	0	29	K.YAHEFEQR.G
	1241.6545	1240.6473	1240.6452	1.67	135	-	145	0	57	K.LSFLYPSTTGR.N
7218	H3
4313	H4
1502	H5
gi|4336758 Mass: 57252 Score: 129 Expect: 1.5e-007 Matches: 16
	catalase [Brassica juncea]
	Observed	Mr(expt)	Mr(calc)	ppm	Start		End	Miss	Ions	Peptide
	1101.5140	1100.5068	1100.4999	6.24	164	-	171	0	40	K.SHIQENWR.V + Dioxidation (W)
	1127.5791	1126.5718	1126.5731	-1.11	111	-	120	1	26	R.GSPETLRDPR.G
	1149.5802	1148.5729	1148.5574	13.5	437	-	445	1	18	R.SFTPERQER.F
gi|169244543	1031.5559	1030.5486	1030.5447	3.79	450	-	458	0	31	R.FVEALAEPR.V
1716	H6
gi|15235730 Mass: 73929 Score: 259 Expect: 1.5e-020 Matches: 26
	phosphoenolpyruvate carboxykinase [ATP] [Arabidopsis thaliana]
	Observed	Mr(expt)	Mr(calc)	ppm	Start		End	Miss	Ions	Peptide
	1044.5110	1043.5037	1043.4996	3.95	376	-	384	0	4	K.TTLSTDHNR.Y
	1333.7062	1332.6989	1332.7077	-6.64	456	-	467	0	53	R.AAYPIEFIPNAK.I
	1594.8391	1593.8318	1593.8362	-2.76	170	-	186	0	20	K.GSFITSNGALATLSGAK.T
	1642.7606	1641.7533	1641.7482	3.13	442	-	455	1	48	R.EVDYSDKSVTENTR.A
	1729.8459	1728.8387	1728.8426	-2.28	320	-	334	1	45	R.EMVILGTQYAGEMKK.G + 2 Oxidation (M)
7201	H7
gi|157890952 Mass: 32006 Score: 232 Expect: 7.3e-018 Matches: 20
	putative lactoylglutathione lyase [Brassica rapa]
	Observed	Mr(expt)	Mr(calc)	ppm	Start		End	Miss	Ions	Peptide
	1000.5381	999.5308	999.5349	-4.07	46	-	53	2	4	R.KRDVPEEK.Y
	1039.5676	1038.5604	1038.5710	-10.21	248	-	258	0	50	R.EAGPLPGLGTK.I
	1090.5972	1089.5899	1089.5930	-2.89	176	-	183	1	38	R.RIERPEYK.Y
	1299.7430	1298.7358	1298.7306	3.96	236	-	247	1	52	K.IANQELGGKITR.E
1606	H8
2412	H9
gi|414145342 Mass: 41397 Score: 257 Expect: 2.3e-020 Matches: 20
	Chain A, Crystal Structure Of S-Nitrosoglutathione Reductase From Arabidopsis Thaliana, Complex With Nadh
	Observed	Mr(expt)	Mr(calc)	ppm	Start		End	Miss	Ions	Peptide
	1099.6103	1098.6031	1098.6073	-3.89	328	-	336	0	(6)	R.TQVPWLVEK.Y
	1131.6000	1130.5927	1130.5972	-3.95	328	-	336	0	10	R.TQVPWLVEK.Y + Dioxidation (W)
	1150.5897	1149.5824	1149.5819	0.51	237	-	246	0	64	K.FGVNEFVNPK.D
	1278.6841	1277.6768	1277.6768	-0.01	236	-	246	1	43	K.KFGVNEFVNPK.D
	2860.4954	2859.4881	2859.5130	-8.72	11	-	37	0	83	K.AAVAYEPNKPLVIEDVQVAPPQAGEVR.I
4406	H10
gi|15240793 Mass: 45013 Score: 173 Expect: 5.8e-012 Matches: 19
	glutamate dehydrogenase 2 [Arabidopsis thaliana]
	Observed	Mr(expt)	Mr(calc)	ppm	Start		End	Miss	Ions	Peptide
	1031.5288	1030.5215	1030.5196	1.90	403	-	411	1	25	R.ATQLRGWEA.-
	1063.5184	1062.5112	1062.5094	1.65	403	-	411	1	(17)	R.ATQLRGWEA.- + Dioxidation (W)
	1249.6892	1248.6819	1248.6900	-6.46	27	-	36	1	10	R.SLMIPFREIK.V + Oxidation (M)
	1342.6641	1341.6568	1341.6565	0.22	44	-	55	0	36	K.DDGTLVSYIGFR.V
	2182.0659	2181.0586	2181.0590	-0.14	306	-	325	0	50	K.FIVEAANHPTDPDADEILSK.K
gi|567171390	1186.6808	1185.6735	1185.6718	1.49	232	-	243	0	53	K.VVAVSDITGAVR.N
gi|1542941 Mass: 42507 Score: 149 Expect: 1.5e-009 Matches: 5
	Acetoacetyl-coenzyme A thiolase [Raphanus sativus]
	Observed	Mr(expt)	Mr(calc)	ppm	Start		End	Miss	Ions	Peptide
	1614.7044	1613.6971	1613.6958	0.81	183	-	195	0	89	R.EQQDDYAVQSFER.G
	2104.1013	2103.0940	2103.0960	-0.94	219	-	238	2	55	R.GRPSTIVDKDEGLGKFDAAK.L
1508	H11
gi|15236375 Mass: 52141 Score: 183 Expect: 5.8e-013 Matches: 10
	serine hydroxymethyltransferase 4 [Arabidopsis thaliana]
	Observed	Mr(expt)	Mr(calc)	ppm	Start		End	Miss	Ions	Peptide
	1517.7815	1516.7742	1516.7634	7.12	374	-	389	0	107	K.NAVFGDSSALAPGGVR.I
	1867.0044	1865.9971	1865.9523	24.0	399	-	414	1	56	R.GLVEKDFEQIGEFLSR.A
gi|14030719 Mass: 58318 Score: 136 Expect: 2.9e-008 Matches: 13
	AT4g32520/F8B4_220 [Arabidopsis thaliana]
	Observed	Mr(expt)	Mr(calc)	ppm	Start		End	Miss	Ions	Peptide
	1121.6340	1120.6268	1120.6240	2.44	254	-	264	0	47	K.LIIAGASAYSR.D
	1466.7566	1465.7493	1465.7412	5.51	104	-	116	0	60	R.SLELIASENFTSR.A
5412	H12
gi|4704613 Mass: 52589 Score: 402 Expect: 7.3e-035 Matches: 22
	monodehydroascorbate reductase [Brassica juncea]
	Observed	Mr(expt)	Mr(calc)	ppm	Start		End	Miss	Ions	Peptide
	1032.5820	1031.5748	1031.5764	-1.57	245	-	253	0	32	R.LFTPSLAQR.Y
	1073.4905	1072.4832	1072.4825	0.63	391	-	399	0	54	R.VFEYEGSSR.K
	1165.6000	1164.5927	1164.5928	-0.05	423	-	432	0	58	K.IATFWIDSGR.L
	1261.6904	1260.6832	1260.6826	0.40	319	-	330	0	68	K.SIGGIQVDGLFR.T
	1295.7258	1294.7186	1294.7146	3.05	180	-	191	0	48	K.IGGNLPGVHYIR.E
	1508.7753	1507.7680	1507.7670	0.63	85	-	97	0	71	K.EAYAPYERPALTK.A
gi|357445247 Mass: 47865 Score: 184 Expect: 6.8e-013 Matches: 23
	Elongation factor 1-gamma [Medicago truncatula]
	Observed	Mr(expt)	Mr(calc)	ppm	Start		End	Miss	Ions	Peptide
	2025.0718	2024.0645	2024.0579	3.28	56	-	74	0	146	K.VPVLETPDGPVFESNAIAR.Y + Methyl (DE)
	2208.0447	2207.0374	2207.0304	3.20	396	-	415	0	22	R.ASQMIEDAEPFEGEALLDAK.C + 2 Methyl (DE); Oxidation (M)
8505	A13
gi|34733239 Mass: 50089 Score: 383 Expect: 5.8e-033 Matches: 19
	putative tubulin alpha-2/alpha-4 chain [Brassica napus]
	Observed	Mr(expt)	Mr(calc)	ppm	Start		End	Miss	Ions	Peptide
	1690.8876	1689.8803	1689.8798	0.30	216	-	229	0	57	R.SLNIERPTYTNLNR.L
	1701.9071	1700.8998	1700.8985	0.77	65	-	79	0	128	R.AVFVDLEPTVIDEVR.T
	2385.1951	2384.1878	2384.1873	0.22	85	-	105	1	122	R.QLFHPEQLISGKEDAANNFAR.G
gi|403329380	1715.9192	1714.9119	1714.9142	-1.31	10	-	24	0	51	R.AIFVDLEPTVIDEVR.T
gi|15220329	1663.8743	1662.8670	1662.8689	-1.14	216	-	229	0	35	R.SLSIERPTYTNLNR.L
5404	A14
gi|590630971 Mass: 43059 Score: 355 Expect: 1e-029 Matches: 15
	Methionine adenosyltransferase 3 [Theobroma cacao]
	Observed	Mr(expt)	Mr(calc)	ppm	Start		End	Miss	Ions	Peptide
	1453.7795	1452.7723	1452.7474	17.1	238	-	252	0	122	R.FVIGGPHGDAGLTGR.K
	1581.8684	1580.8611	1580.8423	11.9	238	-	253	1	119	R.FVIGGPHGDAGLTGRK.I
	1761.8757	1760.8685	1760.8482	11.5	223	-	237	0	106	K.YLDDNTIFHLNPSGR.F
	1775.8928	1774.8855	1774.8638	12.2	223	-	237	0	(73)	K.YLDDNTIFHLNPSGR.F + Methyl (DE)
2308	A15
gi|922479495 Mass: 36960 Score: 308 Expect: 5.2e-025 Matches: 38
	PREDICTED: glyceraldehyde-3-phosphate dehydrogenase, cytosolic [Brassica oleracea var. oleracea]
	Observed	Mr(expt)	Mr(calc)	ppm	Start		End	Miss	Ions	Peptide
	1074.6440	1073.6368	1073.6346	2.06	6	-	15	1	32	K.IKIGINGFGR.I
	1134.6143	1133.6070	1133.6081	-0.95	303	-	313	0	40	K.AGIALSDNFVK.L
	1339.5891	1338.5818	1338.5874	-4.17	191	-	201	1	9	K.TVDGPSMKDWR.G + Dioxidation (W); Oxidation (M)
	1676.9750	1675.9677	1675.9661	0.93	70	-	84	0	27	K.TLLFGEKPVTVFGIR.N
	1807.7910	1806.7837	1806.7849	-0.65	314	-	327	0	11	K.LVSWYDNEWGYSTR.V + Dioxidation (W)
	2144.9888	2143.9815	2143.9910	-4.43	276	-	295	0	153	K.GILGYTEDDVVSTDFVGDSR.S
1303	A16
gi|241740186 Mass: 37030 Score: 366 Expect: 2.9e-031 Matches: 28
	glyceraldehyde-3-phosphate dehydrogenase 2 [Brassica napus]
	Observed	Mr(expt)	Mr(calc)	ppm	Start		End	Miss	Ions	Peptide
	1074.6409	1073.6336	1073.6346	-0.89	6	-	15	1	82	K.IKIGINGFGR.I
	1339.5853	1338.5781	1338.5874	-7.00	191	-	201	1	23	K.TVDGPSMKDWR.G + Dioxidation (W); Oxidation (M)
	2172.0110	2171.0037	2171.0019	0.84	276	-	295	0	180	K.GILGYTEDDVVSTDFVGDNR.S
gi|685301800 Mass: 38807 Score: 518 Expect: 5.2e-046 Matches: 33
	PREDICTED: fructose-bisphosphate aldolase, cytoplasmic isozyme-like [Brassica rapa]
	Observed	Mr(expt)	Mr(calc)	ppm	Start		End	Miss	Ions	Peptide
	1061.6057	1060.5984	1060.6029	-4.22	317	-	325	1	48	K.KAQEAFLVR.C
	1282.7037	1281.6965	1281.6928	2.83	149	-	160	0	49	K.IGPTEPSELAIR.E
	1332.7157	1331.7084	1331.7085	-0.07	238	-	249	0	85	K.VAPEVVAEYTVR.A
	1616.8355	1615.8282	1615.8278	0.26	40	-	53	1	88	R.LSSINVENVESNRR.A
	2157.1318	2156.1246	2156.1225	0.94	149	-	168	1	32	K.IGPTEPSELAIRENAYGLAR.Y
	2315.1880	2314.1807	2314.1805	0.09	254	-	276	0	171	R.TVPAAVPAVVFLSGGQSEEEATR.N
5601	A17
gi|22135850 Mass: 74745 Score: 127 Expect: 2.3e-007 Matches: 20
	AT4g37510/F6G17_160 [Arabidopsis thaliana]
	Observed	Mr(expt)	Mr(calc)	ppm	Start		End	Miss	Ions	Peptide
	1341.7624	1340.7552	1340.7565	-0.95	511	-	523	0	52	K.NPAIIVGAGLFNR.T
	1861.8887	1860.8814	1860.8853	-2.12	319	-	333	1	(36)	R.LNEDINEEWISDKTR.F
	1893.8789	1892.8716	1892.8752	-1.86	319	-	333	1	47	R.LNEDINEEWISDKTR.F + Dioxidation (W)
4206	A18
gi|75309952 Mass: 31596 Score: 110 Expect: 1.2e-005 Matches: 10
	RecName: Full=Glucose and ribitol dehydrogenase homolog 1
	Observed	Mr(expt)	Mr(calc)	ppm	Start		End	Miss	Ions	Peptide
	1204.6334	1203.6261	1203.6248	1.11	111	-	121	0	65	R.VVDEVVNAFGR.I
	1215.6731	1214.6658	1214.6619	3.22	39	-	51	0	15	K.VALITGGDSGIGR.A
	1400.7903	1399.7830	1399.7783	3.33	37	-	51	1	3	R.GKVALITGGDSGIGR.A
gi|584928 Mass: 35820 Score: 91 Expect: 0.00092 Matches: 6
	RecName: Full=Endochitinase CH25; Flags: Precursor
	Observed	Mr(expt)	Mr(calc)	ppm	Start		End	Miss	Ions	Peptide
	1414.6658	1413.6585	1413.6525	4.24	109	-	122	0	80	K.SFPGFGTTGDTATR.K
5618	A19
416	A20
gi|222423016 Mass: 53552 Score: 200 Expect: 1.2e-014 Matches: 20
	AT2G47510 [Arabidopsis thaliana]
	Observed	Mr(expt)	Mr(calc)	ppm	Start		End	Miss	Ions	Peptide
	1249.6198	1248.6125	1248.6098	2.10	57	-	67	0	48	R.SLQNFEIGGER.E
	1415.7793	1414.7720	1414.7681	2.79	319	-	331	1	13	K.IANDIRFLGSGPR.C
	1534.7638	1533.7565	1533.7535	1.94	57	-	69	1	58	R.SLQNFEIGGERER.M
	2463.2153	2462.2081	2462.2078	0.11	215	-	237	0	25	R.THTQDATPLTLGQEFGGYATQVK.Y
	2493.1760	2492.1688	2492.1602	3.45	165	-	187	0	6	R.SQSSNDTFPTVMHIAAATEINSR.L + Oxidation (M)
3619	B13
gi|923541091 Mass: 84765 Score: 631 Expect: 2.6e-057 Matches: 44
	PREDICTED: 5-methyltetrahydropteroyltriglutamate--homocysteine methyltransferase 1 [Brassica napus]
	Observed	Mr(expt)	Mr(calc)	ppm	Start		End	Miss	Ions	Peptide
	1096.5770	1095.5698	1095.5713	-1.41	287	-	296	0	77	K.YLFAGVVDGR.N
	1144.5842	1143.5770	1143.5771	-0.17	705	-	714	0	67	R.IPSSEEIADR.V + 2 Methyl (DE)
	1181.6307	1180.6235	1180.6241	-0.53	260	-	270	0	77	K.GVTAFGFDLVR.G
	1411.7947	1410.7874	1410.7831	3.07	597	-	610	0	112	K.GGIGVIQIDEAALR.E
	1658.8387	1657.8315	1657.8213	6.16	689	-	704	0	142	K.YGAGIGPGVYDIHSPR.I
	2075.0886	2074.0813	2074.0807	0.33	367	-	387	1	131	K.ALAGQKDEALFSANAAALASR.R
gi|685270392	1197.6252	1196.6180	1196.6190	-0.86	260	-	270	0	50	K.GVTAYGFDLVR.G
6612	B14
gi|923829034 Mass: 61161 Score: 822 Expect: 2.1e-076 Matches: 54
	PREDICTED: probable 2,3-bisphosphoglycerate-independent phosphoglycerate mutase 2 isoform X1 [Brassica napus]
	Observed	Mr(expt)	Mr(calc)	ppm	Start		End	Miss	Ions	Peptide
	1214.6069	1213.5997	1213.5979	1.47	375	-	384	1	78	R.SGYFNEKLEK.Y
	1303.6532	1302.6459	1302.6317	11.0	342	-	353	0	87	R.TSGEYLAHNGVR.T
	1334.6816	1333.6744	1333.6626	8.80	413	-	424	0	97	R.DAILSGNFDQVR.V
	1481.7136	1480.7063	1480.7000	4.26	363	-	374	0	48	K.FGHVTFFWNGNR.S
	1498.6895	1497.6822	1497.6736	5.75	297	-	308	1	95	K.ALENEDFDKFDR.V
	1561.8151	1560.8078	1560.8008	4.45	411	-	424	1	53	K.ARDAILSGNFDQVR.V
	1753.8529	1752.8456	1752.8431	1.45	297	-	310	2	68	K.ALENEDFDKFDRVR.F
	1909.9200	1908.9128	1908.9105	1.18	385	-	401	0	102	K.YVEIPSDSGISFNEQPK.M
	2735.2424	2734.2352	2734.2365	-0.50	66	-	93	0	102	K.AHGTAVGLPSEDDMGNSEVGHNALGAGR.I + Oxidation (M)
5414	B15
6414	B16
gi|923912403 Mass: 42186 Score: 893 Expect: 1.6e-083 Matches: 33
	PREDICTED: phosphoglycerate kinase, cytosolic-like [Brassica napus]
	Observed	Mr(expt)	Mr(calc)	ppm	Start		End	Miss	Ions	Peptide
	1056.6555	1055.6482	1055.6491	-0.85	75	-	83	0	58	K.FSLKPLVPR.L
	1074.6233	1073.6160	1073.6233	-6.81	192	-	202	0	68	K.KPFAAIVGGSK.V
	1388.7374	1387.7302	1387.7347	-3.28	179	-	191	0	97	K.ELDYLVGAVANPK.K
	1497.8047	1496.7974	1496.8061	-5.81	166	-	178	0	85	K.YLKPSVAGFLMQK.E + Oxidation (M)
	1749.0299	1748.0226	1748.0196	1.73	106	-	122	0	152	K.LVAGLPEGGVLLLENVR.F
	1773.8304	1772.8232	1772.8257	-1.42	123	-	136	2	79	R.FYKEEEKNDPEFAK.K
	1901.9263	1900.9190	1900.9432	-12.71	138	-	155	0	37	K.LAAPADVYVNDAFGTAHR.A + Methyl (DE)
	2015.9517	2014.9444	2014.9444	0.02	24	-	41	0	146	R.VDLNVPLDDNSNITDDTR.I
	2285.1377	2284.1304	2284.1295	0.40	24	-	43	1	138	R.VDLNVPLDDNSNITDDTRIR.A
3205	B17
6804	B18
5726	B19
gi|685363510 Mass: 101379 Score: 232 Expect: 2.1e-017 Matches: 41
	PREDICTED: protein fluG-like [Brassica rapa]
	Observed	Mr(expt)	Mr(calc)	ppm	Start		End	Miss	Ions	Peptide
	1004.6080	1003.6008	1003.6066	-5.82	404	-	411	0	41	R.EVIYLVLR.D
	1028.6108	1027.6036	1027.6026	0.95	534	-	542	1	14	R.LVPDLSTKR.T
	1220.6981	1219.6908	1219.6924	-1.31	315	-	324	2	14	R.TLLEDKRFAK.C
	1306.6768	1305.6695	1305.6677	1.35	476	-	486	0	(45)	R.IIWVDTSGQQR.C + Trp->Kynurenin (W)
	1318.6779	1317.6706	1317.6677	2.17	476	-	486	0	(37)	R.IIWVDTSGQQR.C + Oxidation (HW)
	1334.6690	1333.6617	1333.6626	-0.72	476	-	486	0	67	R.IIWVDTSGQQR.C + Dioxidation (W)
	1880.0233	1879.0160	1879.0163	-0.13	250	-	267	0	40	K.EAAENGLVEVLQAGKPVR.I
	2380.1462	2379.1390	2379.1264	5.29	455	-	475	1	27	R.ISLAPQMKEPDVEEDSSSFVR.I + Oxidation (M)
5705	B20
gi|923713334 Mass: 93697 Score: 376 Expect: 8.2e-032 Matches: 39
	PREDICTED: protein fluG-like [Brassica napus]
	Observed	Mr(expt)	Mr(calc)	ppm	Start		End	Miss	Ions	Peptide
	1004.6077	1003.6005	1003.6066	-6.12	342	-	349	0	37	R.EVIYLVLR.D
	1028.6101	1027.6028	1027.6026	0.24	472	-	480	1	19	R.LVPDLSTKR.T
	1220.6986	1219.6913	1219.6924	-0.91	253	-	262	2	14	R.TLLEDKRFAK.L
	1306.6774	1305.6701	1305.6677	1.81	414	-	424	0	(50)	R.IIWVDTSGQQR.C + Trp->Kynurenin (W)
	1318.6731	1317.6658	1317.6677	-1.44	414	-	424	0	(36)	R.IIWVDTSGQQR.C + Oxidation (HW)
	1334.6681	1333.6608	1333.6626	-1.36	414	-	424	0	66	R.IIWVDTSGQQR.C + Dioxidation (W)
	1374.7688	1373.7615	1373.7707	-6.68	265	-	276	0	43	R.IVLLHASYPFSK.E
	1389.7164	1388.7092	1388.7048	3.12	380	-	391	0	30	K.LNLDVNSFSPQR.R
	1880.0220	1879.0147	1879.0163	-0.85	188	-	205	0	86	K.EAAENGLVEVLQAGKPVR.I
	2379.1509	2378.1436	2378.1424	0.51	393	-	413	1	60	R.ISLAPQMKEPDVQEDSSSFVR.I + Oxidation (M)
3502	C13
gi|922511350 Mass: 54176 Score: 620 Expect: 3.3e-056 Matches: 36
	PREDICTED: dihydrolipoyl dehydrogenase 1, mitochondrial [Brassica oleracea var. oleracea]
	Observed	Mr(expt)	Mr(calc)	ppm	Start		End	Miss	Ions	Peptide
	1269.6243	1268.6170	1268.6336	-13.07	417	-	427	1	45	R.VGKFPFMANSR.A + Oxidation (M)
	1539.7239	1538.7166	1538.7300	-8.68	92	-	104	0	68	K.ALLHSSHMYHEAK.H + Oxidation (M)
	1600.8441	1599.8368	1599.8542	-10.83	114	-	128	0	69	K.LASVEVDLPAMLAQK.D + Oxidation (M)
	2105.0750	2104.0677	2104.0688	-0.55	157	-	176	0	152	K.FLSPNEVSVETIDGGNTVVK.G
	2128.1250	2127.1177	2127.1245	-3.20	114	-	133	1	59	K.LASVEVDLPAMLAQKDNAVK.N + Oxidation (M)
	2220.1509	2219.1436	2219.1434	0.10	315	-	335	2	171	R.TPFTSGLDLEKIGVETDKGGR.I
410	C14
gi|1066163 Mass: 49152 Score: 459 Expect: 1.5e-040 Matches: 20
	glyoxysomal beta-ketoacyl-thiolase [Brassica napus]
	Observed	Mr(expt)	Mr(calc)	ppm	Start		End	Miss	Ions	Peptide
	1615.8464	1614.8392	1614.8366	1.60	45	-	59	0	143	R.TSLYGDDVVIVAAHR.T
	1687.8168	1686.8095	1686.8076	1.13	118	-	132	0	79	R.MSAFYAGFPETVPVR.T + Oxidation (M)
	1934.0004	1932.9931	1932.9945	-0.74	68	-	84	1	74	R.GNFKDTYPDDLLAPVLR.A
	2058.0107	2057.0035	2057.0039	-0.19	207	-	224	2	81	R.FGVSRQEQDQAAVDSHRK.A
	2224.0549	2223.0477	2223.0438	1.75	283	-	305	0	11	K.DGTTTAGNSSQVSDGAGAVLLMR.R + Oxidation (M)
	2380.1572	2379.1500	2379.1449	2.14	283	-	306	1	14	K.DGTTTAGNSSQVSDGAGAVLLMRR.S + Oxidation (M)
gi|297826765	1661.8024	1660.7951	1660.7919	1.90	118	-	132	0	28	R.MSAFYAGFPETVAVR.T + Oxidation (M)
2111	C15
gi|17855 Mass: 20529 Score: 194 Expect: 4.6e-014 Matches: 11
	rubisco ssu precursor [Brassica napus]
	Observed	Mr(expt)	Mr(calc)	ppm	Start		End	Miss	Ions	Peptide
	1110.5560	1109.5488	1109.5505	-1.61	147	-	155	0	44	K.TEYPNAFIR.I
	1338.5706	1337.5633	1337.5636	-0.27	109	-	120	0	104	R.EHGSTPGYYDGR.Y
gi|17855	1792.8933	1791.8860	1791.8791	3.84	141	-	155	1	104	K.EVQECKTEYPNAFIR.I + Cys->Dha (C)
1313	C16
gi|241740186 Mass: 37030 Score: 709 Expect: 1.5e-065 Matches: 37
	glyceraldehyde-3-phosphate dehydrogenase 2 [Brassica napus]
	Observed	Mr(expt)	Mr(calc)	ppm	Start		End	Miss	Ions	Peptide
	1074.6397	1073.6324	1073.6346	-2.03	6	-	15	1	76	K.IKIGINGFGR.I
	1134.6024	1133.5951	1133.6081	-11.40	303	-	313	0	77	K.AGIALSDNFVK.L
	1151.5020	1150.4947	1150.5043	-8.40	51	-	59	0	67	K.YDSVHGQWK.H + Dioxidation (W)
	1339.5835	1338.5762	1338.5874	-8.36	191	-	201	1	35	K.TVDGPSMKDWR.G + Dioxidation (W); Oxidation (M)
	1676.9781	1675.9709	1675.9661	2.82	70	-	84	0	90	K.TLLFGEKPVTVFGIR.N
	1807.7994	1806.7922	1806.7849	4.01	314	-	327	0	67	K.LVSWYDNEWGYSTR.V + Dioxidation (W)
	2172.0183	2171.0110	2171.0019	4.21	276	-	295	0	172	K.GILGYTEDDVVSTDFVGDNR.S
gi|418731090	1823.7918	1822.7845	1822.7798	2.56	312	-	325	0	42	K.LVAWYDNEWGYSTR.V + 2 Dioxidation (W)
gi|195605412 Mass: 29404 Score: 177 Matches: 1(1) Sequences: 1(1)
	fructose-bisphosphate aldolase cytoplasmic isozyme [Zea mays]
	2315.1943	2314.1871	2314.1805	2.84	170	-	192	0	177	R.TVPAAVPAVVFLSGGQSEEEATR.N
8421	C17
gi|115334979 Mass: 47952 Score: 105 Expect: 3.7e-005 Matches: 10
	chloroplast ribulose-1,5-bisphosphate carboxylase/oxygenase activase small protein isoform [Acer rubrum]
	Observed	Mr(expt)	Mr(calc)	ppm	Start		End	Miss	Ions	Peptide
	1697.7653	1696.7580	1696.7540	2.33	74	-	88	0	91	R.GLAYDTSDDQQDITR.G
4711	C18
gi|297853346 Mass: 94901 Score: 209 Expect: 1.5e-015 Matches: 35										elongation factor EF-2-like protein LOS1 [Arabidopsis thaliana]	Score	Expect	Method	Identities	Positives	Gaps
	hypothetical protein ARALYDRAFT_892631 [Arabidopsis lyrata subsp. lyrata]									Sequence ID: ref|NP_849818.1|Length: 843Number of Matches: 1	1738 bits(4501)	0	Compositional matrix adjust.	833/843(99%)	837/843(99%)	0/843(0%)
	Observed	Mr(expt)	Mr(calc)	ppm	Start		End	Miss	Ions	Peptide
	1166.6644	1165.6572	1165.6567	0.36	607	-	616	2	10	R.IGPRDDPKIR.S
	1205.5992	1204.5920	1204.6022	-8.54	12	-	20	1	3	R.IMDYKHNIR.N + Oxidation (M)
	1346.7814	1345.7741	1345.7718	1.74	713	-	724	0	61	R.VIYASQITAKPR.L
	1374.5973	1373.5900	1373.5955	-4.02	233	-	243	1	4	K.FGVDETKMMER.L + 2 Oxidation (M)
	1807.9340	1806.9267	1806.9224	2.37	464	-	479	1	26	K.NATLTNEKEVDAHPIR.A
8318	C19
gi|15218438 Mass: 37663 Score: 181 Expect: 9.2e-013 Matches: 9
	fructose-1,6-bisphosphatase [Arabidopsis thaliana]
	Observed	Mr(expt)	Mr(calc)	ppm	Start		End	Miss	Ions	Peptide
	1419.8032	1418.7959	1418.7881	5.51	305	-	316	1	75	R.ALDLVPEKIHER.S
	1596.8076	1595.8003	1595.7943	3.76	18	-	30	1	88	R.FVLNEQSKYPESR.G
gi|685290872 Mass: 44066 Score: 281 Expect: 2.6e-022 Matches: 27
	PREDICTED: photosystem II stability/assembly factor HCF136, chloroplastic [Brassica rapa]
	Observed	Mr(expt)	Mr(calc)	ppm	Start		End	Miss	Ions	Peptide
	1005.4450	1004.4377	1004.4312	6.54	126	-	134	0	36	K.DGGNTWAPR.S + Dioxidation (W)
	1131.6190	1130.6117	1130.6084	2.96	299	-	308	0	38	R.ADGGLWLLVR.G + Dioxidation (W)
	1373.7465	1372.7392	1372.7310	5.95	222	-	234	0	46	K.AAIQETVSATLNR.T
	1749.8353	1748.8281	1748.8217	3.62	317	-	332	0	124	K.GTGISEEFDEVPVQSR.G
gi|685304799 Mass: 80054 Score: 143 Matches: 2(1) Sequences: 2(1)
	PREDICTED: transketolase-2, chloroplastic [Brassica rapa]
	1409.6525	1408.6452	1408.6371	5.71	463	-	475	0	86	K.AFGDFQNATPEGR.N
	1575.7716	1574.7643	1574.7576	4.25	415	-	429	0	57	K.ALPTYTPESPGDATR.N
6215	C20
2319	D13
gi|18404382 Mass: 36010 Score: 473 Expect: 5.8e-042 Matches: 18
	malate dehydrogenase 1 [Arabidopsis thaliana]
	Observed	Mr(expt)	Mr(calc)	ppm	Start		End	Miss	Ions	Peptide
	1219.6997	1218.6924	1218.6972	-3.95	171	-	181	0	44	K.LFGVTTLDVVR.A
	1318.6947	1317.6874	1317.6929	-4.12	116	-	127	0	113	R.DDLFNINAGIVK.N
	1347.7947	1346.7874	1346.7922	-3.57	170	-	181	1	93	K.KLFGVTTLDVVR.A
	1590.9233	1589.9161	1589.9141	1.25	94	-	109	0	74	K.ALEGADLVIIPAGVPR.K
	2005.0514	2004.0441	2004.0462	-1.06	110	-	127	1	19	R.KPGMTRDDLFNINAGIVK.N + Oxidation (M)
	2158.1226	2157.1153	2157.1140	0.60	163	-	181	2	72	K.AGMYDEKKLFGVTTLDVVR.A + Oxidation (M)
8504	D14
gi|383930459 Mass: 55325 Score: 455 Expect: 3.7e-040 Matches: 27
	atpA gene product (chloroplast) [Brassica napus]
	Observed	Mr(expt)	Mr(calc)	ppm	Start		End	Miss	Ions	Peptide
	1229.6821	1228.6749	1228.6775	-2.18	166	-	176	1	20	R.ELIIGDRQTGK.T
	1252.7157	1251.7084	1251.6935	11.9	108	-	119	0	52	R.VINALANPIDGR.G
	1408.8251	1407.8178	1407.8198	-1.40	129	-	141	1	26	R.LIESPAPGIISRR.S
	1416.7856	1415.7784	1415.7772	0.80	95	-	107	0	102	K.IAQIPVSEAYLGR.V
	1437.8175	1436.8102	1436.8099	0.20	108	-	121	1	8	R.VINALANPIDGRGK.I
	1474.7872	1473.7800	1473.7787	0.84	203	-	216	0	65	K.ASSVAQVVTSLQER.G
	1553.7377	1552.7304	1552.7310	-0.41	285	-	297	0	74	R.EAYPGDVFYLHSR.L
	1942.0512	1941.0439	1941.0531	-4.77	23	-	41	0	1	R.EVTIVNTGTVLQVGDGIAR.I
3713	D15
gi|297807807 Mass: 84641 Score: 724 Expect: 4.6e-067 Matches: 35
	cobalamin-independent methionine synthase [Arabidopsis lyrata subsp. lyrata]
	Observed	Mr(expt)	Mr(calc)	ppm	Start		End	Miss	Ions	Peptide
	1096.5601	1095.5528	1095.5713	-16.90	287	-	296	0	73	K.YLFAGVVDGR.N
	1181.6135	1180.6063	1180.6241	-15.10	260	-	270	0	76	K.GVTAFGFDLVR.G
	1193.6345	1192.6272	1192.6452	-15.03	675	-	684	1	68	R.SDEKLLSVFR.E
	1411.7737	1410.7664	1410.7831	-11.81	597	-	610	0	69	K.GGIGVIQIDEAALR.E
	1457.7391	1456.7319	1456.7521	-13.92	705	-	717	1	51	R.IPSSEEIADRVNK.M
	1658.8160	1657.8088	1657.8213	-7.54	689	-	704	0	130	K.YGAGIGPGVYDIHSPR.I
	2075.0647	2074.0574	2074.0807	-11.20	367	-	387	1	127	K.ALAGQKDEALFSANAAALASR.R
gi|297807807	1623.9205	1622.9132	1622.9144	-0.75	522	-	536	0	75	R.CVKPPVIYGDVSRPK.A + Cys->Dha (C)
gi|297807807	1713.8763	1712.8690	1712.8920	-13.40	522	-	536	0	95	R.CVKPPVIYGDVSRPK.A + Oxidation (C); Pyro-carbamidomethyl (N-term C)
4405	D16
gi|330414748 Mass: 41824 Score: 732 Expect: 7.3e-068 Matches: 24
	alcohol dehydrogenase 1 [Brassica rapa]
	Observed	Mr(expt)	Mr(calc)	ppm	Start		End	Miss	Ions	Peptide
	1137.6017	1136.5944	1136.5866	6.85	238	-	247	0	67	K.FGVTEFVNPK.E
	1158.6071	1157.5998	1157.5869	11.1	319	-	328	0	78	K.GTFFGNYKPK.T
	1240.6206	1239.6133	1239.6030	8.35	306	-	315	0	47	K.THPMNLLNER.T + Oxidation (M)
	1265.6989	1264.6916	1264.6816	7.90	237	-	247	1	93	K.KFGVTEFVNPK.E
	1445.7188	1444.7115	1444.7020	6.54	361	-	372	1	61	K.AFDYMLKGESIR.C + Oxidation (M)
	1532.8195	1531.8122	1531.8035	5.68	348	-	360	0	81	K.FITHTVPFSEINK.A
	2043.1385	2042.1313	2042.1273	1.97	194	-	215	1	201	K.KGQSVAIFGLGAVGLAAAEGAR.I
gi|15241945 Mass: 43130 Score: 115 Matches: 2(2) Sequences: 2(2)
	GDP-mannose 3,5-epimerase [Arabidopsis thaliana]
	1424.8409	1423.8337	1423.8147	13.3	291	-	304	0	69	K.VVGTQAPVQLGSLR.A
	1549.9099	1548.9026	1548.8889	8.89	358	-	371	1	46	K.KLPIHHIPGPEGVR.G
4420	D17
6708	D18
gi|30678219 Mass: 108760 Score: 92 Expect: 0.00065 Matches: 21
	aconitate hydratase 3 [Arabidopsis thaliana]
	Observed	Mr(expt)	Mr(calc)	ppm	Start		End	Miss	Ions	Peptide
	1184.6808	1183.6735	1183.6713	1.85	169	-	178	0	27	K.QVEIPFKPAR.V
	1500.7244	1499.7171	1499.7117	3.60	796	-	808	2	21	R.GVDRKDFNSYGSR.R
	1781.8142	1780.8069	1780.8050	1.10	231	-	245	0	5	R.SENAVQANMELEFQR.N + Oxidation (M)
5212	D19
gi|922491595 Mass: 27407 Score: 261 Expect: 2.6e-020 Matches: 19
	PREDICTED: uncharacterized protein LOC106294119 [Brassica oleracea var. oleracea]
	Observed	Mr(expt)	Mr(calc)	ppm	Start		End	Miss	Ions	Peptide
	1064.5736	1063.5663	1063.5662	0.13	189	-	197	1	11	K.FGISIDKER.E
	1263.7085	1262.7012	1262.7122	-8.67	89	-	99	0	15	R.LIGLEYIVSEK.L
	1367.7522	1366.7449	1366.7456	-0.51	227	-	238	0	68	R.EVDIKPVESVPR.V
	1436.7441	1435.7369	1435.7419	-3.52	189	-	200	2	62	K.FGISIDKERESR.A
	1810.8744	1809.8671	1809.8818	-8.13	174	-	188	2	48	R.DGQLYPEMVKETEKK.F + Oxidation (M)
	1908.8908	1907.8835	1907.8948	-5.96	201	-	219	0	42	R.AYMTGPDHGIHPLANGGGK.G + Oxidation (M)
4409	D20
gi|297820562 Mass: 53538 Score: 187 Expect: 2.3e-013 Matches: 7
	adenylosuccinate synthetase [Arabidopsis lyrata subsp. lyrata]
	Observed	Mr(expt)	Mr(calc)	ppm	Start		End	Miss	Ions	Peptide
	1490.7743	1489.7670	1489.7637	2.19	357	-	370	0	74	R.LAGQEFGTTTGRPR.R
	1882.9670	1881.9598	1881.9585	0.67	338	-	356	0	104	R.VGSGPFPTENLGPGGDLLR.L
gi|80973462 Mass: 42927 Score: 84 Expect: 0.0045 Matches: 15
	GDP-D-mannose-3',5'-epimerase [Malpighia glabra]
	Observed	Mr(expt)	Mr(calc)	ppm	Start		End	Miss	Ions	Peptide
	1424.8274	1423.8201	1423.8147	3.78	357	-	370	0	51	K.VVGTQAPVQLGSLR.A
	1778.9523	1777.9450	1777.9053	22.3	197	-	211	1	0	R.VGRFHNIYGPFGTWK.G
2516	E13
gi|18401311 Mass: 61004 Score: 177 Expect: 2.3e-012 Matches: 10
	lipoamide dehydrogenase 1 [Arabidopsis thaliana]
	Observed	Mr(expt)	Mr(calc)	ppm	Start		End	Miss	Ions	Peptide
	1370.6781	1369.6708	1369.6626	5.98	153	-	165	0	57	K.SFGLQVSAAGYDR.Q
	1929.0237	1928.0164	1928.0116	2.50	359	-	376	0	102	R.APFTNGLGLENVNVVTQR.G
gi|255556334	2068.1060	2067.0987	2067.0596	18.9	337	-	355	1	40	K.TKEHQDTLEVDAALIATGR.A
gi|297828686 Mass: 53900 Score: 158 Expect: 1.8e-010 Matches: 14
	6-phosphogluconate dehydrogenase family protein [Arabidopsis lyrata subsp. lyrata]
	Observed	Mr(expt)	Mr(calc)	ppm	Start		End	Miss	Ions	Peptide
	1064.5762	1063.5689	1063.5662	2.54	294	-	302	1	25	R.FLSGLKDER.V
	1258.5524	1257.5451	1257.5414	2.90	457	-	466	0	51	R.DYFGAHTYER.T
	1394.7886	1393.7813	1393.7790	1.67	445	-	456	1	55	R.ERLPANLVQAQR.D
6404	E14
gi|923912403 Mass: 42186 Score: 551 Expect: 2.6e-049 Matches: 33
	PREDICTED: phosphoglycerate kinase, cytosolic-like [Brassica napus]
	Observed	Mr(expt)	Mr(calc)	ppm	Start		End	Miss	Ions	Peptide
	1056.6539	1055.6467	1055.6491	-2.35	75	-	83	0	47	K.FSLKPLVPR.L
	1074.6205	1073.6132	1073.6233	-9.42	192	-	202	0	56	K.KPFAAIVGGSK.V
	1497.8008	1496.7935	1496.8061	-8.42	166	-	178	0	70	K.YLKPSVAGFLMQK.E + Oxidation (M)
	1749.0299	1748.0226	1748.0196	1.73	106	-	122	0	88	K.LVAGLPEGGVLLLENVR.F
	1773.8294	1772.8221	1772.8257	-2.04	123	-	136	2	62	R.FYKEEEKNDPEFAK.K
	1901.9268	1900.9195	1900.9432	-12.46	138	-	155	0	32	K.LAAPADVYVNDAFGTAHR.A + Methyl (DE)
	2015.9504	2014.9432	2014.9444	-0.59	24	-	41	0	133	R.VDLNVPLDDNSNITDDTR.I
	2285.1382	2284.1309	2284.1295	0.61	24	-	43	1	36	R.VDLNVPLDDNSNITDDTRIR.A
gi|99698 Mass: 40932 Score: 106 Matches: 1(1) Sequences: 1(1)
	glutamate-ammonia ligase (EC 6.3.1.2), cytosolic (clone lambdaAtgskb6) - Arabidopsis thaliana
	1610.7709	1609.7636	1609.7597	2.44	279	-	292	1	106	K.HKEHIAAYGEGNER.R
4203	E15
gi|922515303 Mass: 25812 Score: 407 Expect: 6.5e-035 Matches: 27
	PREDICTED: glutathione S-transferase U19 [Brassica oleracea var. oleracea]
	Observed	Mr(expt)	Mr(calc)	ppm	Start		End	Miss	Ions	Peptide
	1229.6149	1228.6076	1228.6128	-4.26	97	-	105	1	37	R.FWVDFIDKK.M + Dioxidation (W)
	1299.6764	1298.6691	1298.6619	5.57	82	-	92	0	32	K.NPILPSDPYQR.A
	1392.7671	1391.7598	1391.7595	0.23	41	-	52	0	102	K.SPLLLQMNPVHK.K + Oxidation (M)
	1512.7124	1511.7051	1511.7005	3.09	27	-	38	1	63	K.GVDFEYRDENLR.E
	1520.8621	1519.8548	1519.8544	0.22	41	-	53	1	66	K.SPLLLQMNPVHKK.I + Oxidation (M)
	1769.8518	1768.8445	1768.8380	3.70	27	-	40	2	70	K.GVDFEYRDENLREK.S
	1893.9363	1892.9290	1892.9376	-4.54	198	-	213	1	20	K.SLPDPEKVVEFMAMLR.K + 2 Oxidation (M)
1610	E16
gi|2209145 Mass: 18485 Score: 63 Expect: 0.56 Matches: 4
	cytosolic glutamine synthetase [Helianthus annuus]
	Observed	Mr(expt)	Mr(calc)	ppm	Start		End	Miss	Ions	Peptide
	1610.7561	1609.7488	1609.7597	-6.74	79	-	92	1	46	K.HKEHIAAYGEGNER.R
1213	E17
gi|12751302 Mass: 54749 Score: 104 Expect: 4.6e-005 Matches: 7
	cruciferin subunit [Brassica napus]
	Observed	Mr(expt)	Mr(calc)	ppm	Start		End	Miss	Ions	Peptide
	1382.7100	1381.7027	1381.7024	0.21	96	-	108	0	19	K.ISYVVQGMGISGR.V + Oxidation (M)
	1429.7102	1428.7029	1428.6957	5.07	249	-	260	0	69	R.LAQELQNQQDSR.G
	1969.0302	1968.0229	1968.0137	4.68	249	-	265	1	8	R.LAQELQNQQDSRGNIVR.V
6711	E18
7602	E19
5415	F13
gi|32765545 Mass: 40463 Score: 614 Expect: 1.3e-055 Matches: 24
	putative S-adenosylmethionine synthetase, partial [Brassica oleracea var. capitata]
	Observed	Mr(expt)	Mr(calc)	ppm	Start		End	Miss	Ions	Peptide
	1141.6132	1140.6059	1140.6040	1.66	201	-	210	0	47	K.TIFHLNPSGR.F
	1453.7596	1452.7524	1452.7474	3.42	211	-	225	0	136	R.FVIGGPHGDAGLTGR.K
	1581.8516	1580.8443	1580.8423	1.23	211	-	226	1	106	R.FVIGGPHGDAGLTGRK.I
	1775.9100	1774.9028	1774.9002	1.43	196	-	210	1	94	K.YLDDKTIFHLNPSGR.F
	2071.9739	2070.9666	2070.9681	-0.70	143	-	160	0	45	K.TQVTVEYYNDNGAMVPVR.V + Oxidation (M)
	2378.1958	2377.1885	2377.1874	0.48	161	-	181	0	169	R.VHTVLISTQHDETVTNDEIAR.D
	2392.2122	2391.2049	2391.2030	0.77	161	-	181	0	(131)	R.VHTVLISTQHDETVTNDEIAR.D + Methyl (DE)
gi|297820562 Mass: 53538 Score: 92 Matches: 2(1) Sequences: 2(1)
	adenylosuccinate synthetase [Arabidopsis lyrata subsp. lyrata]
	1882.9669	1881.9596	1881.9585	0.61	338	-	356	0	74	R.VGSGPFPTENLGPGGDLLR.L
8405	F14
gi|937575938 Mass: 39047 Score: 233 Expect: 1.6e-017 Matches: 30
	glutamine synthetase cytosolic isozyme 1-4-like [Brassica napus]
	Observed	Mr(expt)	Mr(calc)	ppm	Start		End	Miss	Ions	Peptide
	1477.8054	1476.7981	1476.8188	-13.98	39	-	52	1	14	R.TLPGPVKDPSELPK.W
	1541.7555	1540.7482	1540.7555	-4.73	256	-	268	2	29	K.SMREDGGYEIIKK.A + Oxidation (M)
	1555.7745	1554.7673	1554.7712	-2.51	256	-	268	2	(7)	K.SMREDGGYEIIKK.A + Methyl (DE); Oxidation (M)
	1610.7705	1609.7632	1609.7597	2.21	277	-	290	1	114	R.HKEHIAAYGEGNER.R
	1626.7670	1625.7597	1625.7546	3.14	277	-	290	1	(84)	R.HKEHIAAYGEGNER.R + Oxidation (HW)
	1766.8699	1765.8626	1765.8608	1.03	277	-	291	2	57	R.HKEHIAAYGEGNERR.L
	1782.8650	1781.8577	1781.8557	1.13	277	-	291	2	(35)	R.HKEHIAAYGEGNERR.L + Oxidation (HW)
gi|2454184 Mass: 44686 Score: 45 Matches: 1(0) Sequences: 1(0)
	pyruvate dehydrogenase E1 beta subunit [Arabidopsis thaliana]
	1091.5807	1090.5734	1090.5771	-3.38	125	-	134	1	45	K.GLADKFGDLR.V
5408	F15
gi|1526562 Mass: 38722 Score: 649 Expect: 1.5e-059 Matches: 31
	glutamine synthetase [Raphanus sativus]
	Observed	Mr(expt)	Mr(calc)	ppm	Start		End	Miss	Ions	Peptide
	1345.6100	1344.6027	1344.6058	-2.30	279	-	290	0	34	K.EHIAAYGEGNER.R
	1610.7662	1609.7590	1609.7597	-0.44	277	-	290	1	109	K.HKEHIAAYGEGNER.R
	1766.8658	1765.8586	1765.8608	-1.25	277	-	291	2	92	K.HKEHIAAYGEGNERR.L
	1817.8527	1816.8454	1816.8493	-2.13	296	-	311	0	112	K.HETADINTFSWGVANR.G
	1849.8429	1848.8356	1848.8391	-1.87	296	-	311	0	(83)	K.HETADINTFSWGVANR.G + Dioxidation (W)
	2079.0762	2078.0689	2078.0657	1.54	273	-	290	2	37	K.LQVKHKEHIAAYGEGNER.R
	2217.1062	2216.0989	2216.0974	0.68	292	-	311	1	(79)	R.LTGKHETADINTFSWGVANR.G
	2249.0940	2248.0867	2248.0873	-0.24	292	-	311	1	156	R.LTGKHETADINTFSWGVANR.G + Dioxidation (W)
2216	F16
5724	F17
gi|923765326 Mass: 93670 Score: 153 Expect: 1.6e-009 Matches: 33
	PREDICTED: protein fluG-like [Brassica napus]
	Observed	Mr(expt)	Mr(calc)	ppm	Start		End	Miss	Ions	Peptide
	1004.6096	1003.6023	1003.6066	-4.30	342	-	349	0	42	R.EVIYLVLR.D
	1028.6077	1027.6004	1027.6026	-2.13	472	-	480	1	7	R.LVPDLSTKR.T
	1220.6969	1219.6896	1219.6924	-2.31	253	-	262	2	4	R.TLLEDKRFAK.C
	1306.6779	1305.6706	1305.6677	2.19	414	-	424	0	(37)	R.IIWVDTSGQQR.C + Trp->Kynurenin (W)
	1318.6738	1317.6666	1317.6677	-0.89	414	-	424	0	(27)	R.IIWVDTSGQQR.C + Oxidation (HW)
	1334.6703	1333.6630	1333.6626	0.29	414	-	424	0	56	R.IIWVDTSGQQR.C + Dioxidation (W)
	1880.0267	1879.0195	1879.0163	1.68	188	-	205	0	34	K.EAAENGLVEVLQAGKPVR.I
1608	F18
gi|923731376 Mass: 72841 Score: 104 Expect: 0.00013 Matches: 27
	PREDICTED: sulfite reductase [ferredoxin], chloroplastic [Brassica napus]
	Observed	Mr(expt)	Mr(calc)	ppm	Start		End	Miss	Ions	Peptide
	1073.4915	1072.4842	1072.4825	1.53	621	-	629	0	8	K.ESFGEFTTR.M
	1142.6323	1141.6250	1141.6495	-21.44	209	-	219	0	12	R.NVLAPAAPYVK.K
	1265.7056	1264.6983	1264.7000	-1.36	364	-	374	1	48	K.AIVVTQREHGR.R
	1431.6842	1430.6769	1430.6678	6.40	618	-	629	1	16	R.ETKESFGEFTTR.M
5403	F19
gi|81248479 Mass: 42901 Score: 380 Expect: 1.2e-032 Matches: 21
	mitogen-activated protein kinase 4 [Brassica napus]
	Observed	Mr(expt)	Mr(calc)	ppm	Start		End	Miss	Ions	Peptide
	1136.5754	1135.5682	1135.5808	-11.14	309	-	317	1	9	K.MLVFDPSRR.I + Oxidation (M)
	1195.6321	1194.6248	1194.6258	-0.82	159	-	168	0	61	K.YVHSANVLHR.D
	1446.7725	1445.7652	1445.7626	1.75	74	-	86	1	78	K.IGNAFDNIIDAKR.T
	1698.9017	1697.8945	1697.8889	3.25	241	-	254	1	96	R.EPLFPGKDYVHQLR.L
	1822.8490	1821.8417	1821.8455	-2.07	193	-	207	1	51	R.TKSETDFMTEYVVTR.W + Oxidation (M)
307	G13
gi|260505503 Mass: 36338 Score: 335 Expect: 3.7e-028 Matches: 10
	polygalacturonase inhibitory protein [Brassica rapa subsp. oleifera]
	Observed	Mr(expt)	Mr(calc)	ppm	Start		End	Miss	Ions	Peptide
	1221.6555	1220.6482	1220.6553	-5.81	190	-	199	0	61	K.VPNLYLFNNK.L
	2058.1582	2057.1509	2057.1422	4.25	259	-	276	2	109	R.SIVSLDLSHNKIFGKFPR.E
	2667.4585	2666.4512	2666.4491	0.81	68	-	93	0	142	R.VTALTISSGEISGQIPAQVGDLLELR.T
gi|62319313 Mass: 10269 Score: 126 Expect: 2.9e-007 Matches: 11
	eukaryotic translation initiation factor 3 subunit like protein [Arabidopsis thaliana]
	Observed	Mr(expt)	Mr(calc)	ppm	Start		End	Miss	Ions	Peptide
	1129.5881	1128.5809	1128.5717	8.15	50	-	59	0	57	R.GFGFVNFVSR.E
gi|6003681 Mass: 33178 Score: 39 Matches: 1(0) Sequences: 1(0)
	fibrillarin homolog [Arabidopsis thaliana]
	1488.7949	1487.7876	1487.7732	9.70	93	-	105	1	39	K.NLVPGEAVYNEKR.I
4114	G14
gi|18379244 Mass: 17705 Score: 80 Expect: 0.012 Matches: 8
	MLP-like protein 329 [Arabidopsis thaliana]
	Observed	Mr(expt)	Mr(calc)	ppm	Start		End	Miss	Ions	Peptide
	1256.6211	1255.6138	1255.6231	-7.37	86	-	96	0	60	R.GLEGHVMEQLK.V + Oxidation (M)
gi|227202622	1879.9602	1878.9529	1878.9575	-2.41	2	-	19	1	125	M.ATSGTYVTEVPLKGSAEK.H + Acetyl (Protein N-term)
gi|15236401	2464.2825	2463.2752	2463.2758	-0.22	2	-	23	3	144	M.ATSGTYVTEVPLKGSAEKHYKR.W + Acetyl (Protein N-term)
3503	G15
gi|15242316 Mass: 53653 Score: 249 Expect: 1.5e-019 Matches: 14
	UDP-glucose 6-dehydrogenase [Arabidopsis thaliana]
	Observed	Mr(expt)	Mr(calc)	ppm	Start		End	Miss	Ions	Peptide
	1074.6123	1073.6050	1073.5981	6.41	217	-	226	0	64	K.LAANAFLAQR.I
	1353.6510	1352.6437	1352.6360	5.68	100	-	111	0	65	K.AADLTYWESAAR.M
	1818.9285	1817.9212	1817.9159	2.90	360	-	374	0	100	R.LSIYDPQVTEEQIQR.D
gi|312282657 Mass: 53948 Score: 166 Expect: 2.9e-011 Matches: 12										NADP-dependent glyceraldehyde-3-phosphate dehydrogenase [Arabidopsis thaliana]	Score	Expect	Method	Identities	Positives	Gaps
	unnamed protein product [Thellungiella halophila]									Sequence ID: gi|15224111|ref|NP_180004.1|Length: 496Number of Matches: 1	995 bits(2573)	0	Compositional matrix adjust.	480/496(97%)	492/496(99%)	0/496(0%)
	Observed	Mr(expt)	Mr(calc)	ppm	Start		End	Miss	Ions	Peptide
	1381.6834	1380.6761	1380.6674	6.30	137	-	148	0	87	K.FLLSDSFPGNER.T
	1641.9286	1640.9213	1640.9097	7.07	102	-	116	1	51	K.EIAKPAKDSVTEVVR.S
gi|29367371	1027.5963	1026.5890	1026.5822	6.67	44	-	53	0	36	K.SVAIVNPTAR.L
4318	G16
gi|297848564 Mass: 44277 Score: 138 Expect: 1.8e-008 Matches: 12
	coproporphyrinogen III oxidase [Arabidopsis lyrata subsp. lyrata]
	Observed	Mr(expt)	Mr(calc)	ppm	Start		End	Miss	Ions	Peptide
	1476.7468	1475.7395	1475.7310	5.80	31	-	42	0	22	K.NPFAPTLHFNYR.Y
	1662.8151	1661.8078	1661.8049	1.72	194	-	208	1	86	R.YFETDAPKDVPGAPR.Q
gi|42573345 Mass: 32243 Score: 62 Matches: 1(1) Sequences: 1(1)
	Nitrilase/cyanide hydratase and apolipoprotein N-acyltransferase family protein [Arabidopsis thaliana]
	1745.8919	1744.8846	1744.8843	0.14	220	-	236	0	62	K.TLTAGETPTIVDTDVGR.I
1205	G17
6806	G18
gi|357132045 Mass: 25191 Score: 49 Expect: 15 Matches: 6
	PREDICTED: ubiquitin-60S ribosomal protein L40-like [Brachypodium distachyon]
	Observed	Mr(expt)	Mr(calc)	ppm	Start		End	Miss	Ions	Peptide
	1523.7806	1522.7734	1522.7740	-0.39	30	-	42	1	34	K.IQDKEGIPPDQQR.L
5711	G19
gi|22331535 Mass: 93514 Score: 232 Expect: 7.3e-018 Matches: 30
	sucrose synthase 4 [Arabidopsis thaliana]
	Observed	Mr(expt)	Mr(calc)	ppm	Start		End	Miss	Ions	Peptide
	1220.6997	1219.6924	1219.7111	-15.28	571	-	580	1	3	K.KKPIIFTMAR.L + Oxidation (M)
	1244.6036	1243.5964	1243.5986	-1.76	753	-	761	0	5	K.YTWQIYSQR.L
	1267.7142	1266.7070	1266.7408	-26.72	323	-	333	1	61	R.IKQQGLNITPR.I
	1282.6400	1281.6327	1281.6353	-2.04	154	-	164	0	65	K.YIGDGVEFLNR.H
	1538.9021	1537.8948	1537.8940	0.52	600	-	613	1	22	R.LRELVNLVVVGGDR.R
505	H13
4511	H14
gi|297819414 Mass: 58848 Score: 427 Expect: 2.3e-037 Matches: 23
	ALDH2B4 [Arabidopsis lyrata subsp. lyrata]
	Observed	Mr(expt)	Mr(calc)	ppm	Start		End	Miss	Ions	Peptide
	1026.5429	1025.5356	1025.5546	-18.53	461	-	470	0	69	R.YGLAAGVFTK.S
	1174.5798	1173.5726	1173.5818	-7.92	105	-	114	1	74	R.KAFDEGPWPK.M
	1207.6097	1206.6025	1206.6245	-18.22	446	-	455	1	61	K.FSDVDEVIKR.A
	1895.9099	1894.9026	1894.9021	0.30	81	-	98	0	149	R.TGEVIAHVAEGDAEDINR.A
gi|15242316 Mass: 53653 Score: 266 Expect: 2.9e-021 Matches: 10
	UDP-glucose 6-dehydrogenase [Arabidopsis thaliana]
	Observed	Mr(expt)	Mr(calc)	ppm	Start		End	Miss	Ions	Peptide
	1074.5972	1073.5899	1073.5981	-7.69	217	-	226	0	77	K.LAANAFLAQR.I
	1353.6393	1352.6320	1352.6360	-2.99	100	-	111	0	80	K.AADLTYWESAAR.M
	1818.9213	1817.9140	1817.9159	-1.07	360	-	374	0	99	R.LSIYDPQVTEEQIQR.D
216	H15
3209	H16
gi|9280616 Mass: 22976 Score: 81 Expect: 0.0094 Matches: 13
	NADH dehydrogenase subunit 9 [Lupinus angustifolius]
	Observed	Mr(expt)	Mr(calc)	ppm	Start		End	Miss	Ions	Peptide
	1281.6503	1280.6430	1280.6401	2.26	146	-	156	0	12	K.DFPLSGYVEVR.Y
	1580.7582	1579.7509	1579.7552	-2.72	164	-	176	0	31	R.VVSEPIEMTQEFR.Y + Oxidation (M)
gi|15228805 Mass: 22640 Score: 64 Expect: 0.41 Matches: 8
	20S proteasome beta subunit D1 [Arabidopsis thaliana]
	Observed	Mr(expt)	Mr(calc)	ppm	Start		End	Miss	Ions	Peptide
	1026.5402	1025.5329	1025.5658	-32.09	63	-	70	1	41	K.NVSLYKFR.N
	1580.7582	1579.7509	1579.7287	14.1	148	-	161	0	2	R.SDMSVEEAIELVDK.C + Oxidation (M)
5220	H17
gi|145336707 Mass: 32483 Score: 122 Expect: 7.3e-007 Matches: 9
	Hydroxyacylglutathione hydrolase 3 [Arabidopsis thaliana]
	Observed	Mr(expt)	Mr(calc)	ppm	Start		End	Miss	Ions	Peptide
	1209.6173	1208.6100	1208.6223	-10.19	186	-	196	0	62	R.MAFTGDAVLIR.G + Oxidation (M)
	1263.6926	1262.6854	1262.6870	-1.34	151	-	161	0	40	K.VSIGDIYLEVR.A
6403	H18
gi|211906520 Mass: 43838 Score: 308 Expect: 1.8e-025 Matches: 16
	UDP-D-apiose/UPD-D-xylose synthetase [Gossypium hirsutum]
	Observed	Mr(expt)	Mr(calc)	ppm	Start		End	Miss	Ions	Peptide
	1583.8435	1582.8362	1582.8427	-4.08	244	-	257	2	37	R.REPLKLVDGGESQR.T
	1702.8070	1701.7997	1701.8032	-2.06	217	-	232	0	98	R.MDFIPGIDGPSEGVPR.V + Oxidation (M)
	1951.9746	1950.9673	1950.9660	0.67	279	-	296	0	126	R.ANGHIFNVGNPNNEVTVR.Q
gi|609557 Mass: 39903 Score: 155 Expect: 3.7e-010 Matches: 12
	S-adenosylmethionine synthase, partial [Pisum sativum]
	Observed	Mr(expt)	Mr(calc)	ppm	Start		End	Miss	Ions	Peptide
	1141.6054	1140.5981	1140.6040	-5.19	203	-	212	0	26	K.TIFHLNPSGR.F
	1453.7557	1452.7485	1452.7474	0.74	213	-	227	0	95	R.FVIGGPHGDAGLTGR.K
4205	H19
gi|119720766 Mass: 26848 Score: 44 Expect: 52 Matches: 6
	hydrogen-transporting ATP synthase [Brassica rapa]
	Observed	Mr(expt)	Mr(calc)	ppm	Start		End	Miss	Ions	Peptide
	1268.7203	1267.7131	1267.7136	-0.40	234	-	244	1	31	R.LLREPVDLSNL.-

## Sheet: SI 4a GORetriever of proteins
The resistance of oilseed rape microspore-derived embryos to osmotic stress is associated with the accumulation of energy metabolism proteins, redox homeostasis and higher abscisic acid and cytokinin contents Urban MO 1,*, Planchon S 2, Hoštičková I 3, Vanková R 4, Dobrev P 4, Renaut J 2, Klíma M 1, and Vítámvás P 1 1 Crop Research Institute, Drnovská 57, Prague, Czech Republic 2 Luxembourg Insti…
	Input Accession	DB ObjectName	GO:ID	GO Term Name	Aspect	DB Reference	Evidence	With or From	ObjectSynonym	DB Ojbect Type	Taxon	Date	Assigned By	Database	Database ID	Object Symbol
	XP_006400515.1	Aspartate aminotransferase	GO:0003824	catalytic activity	F	GO_REF:0000002	IEA	InterPro:IPR004838|InterPro:IPR015421	V4LQ32_EUTSA|EUTSA_v10013703mg	protein	72664	20160910	InterPro	UniProtKB	V4LQ32	EUTSA_v10013703mg
	XP_006400515.1	Aspartate aminotransferase	GO:0004069	L-aspartate:2-oxoglutarate aminotransferase activity	F	GO_REF:0000003	IEA	EC:2.6.1.1	V4LQ32_EUTSA|EUTSA_v10013703mg	protein	72664	20160910	UniProt	UniProtKB	V4LQ32	EUTSA_v10013703mg
	XP_006400515.1	Aspartate aminotransferase	GO:0006520	cellular amino acid metabolic process	P	GO_REF:0000002	IEA	InterPro:IPR000796	V4LQ32_EUTSA|EUTSA_v10013703mg	protein	72664	20160910	InterPro	UniProtKB	V4LQ32	EUTSA_v10013703mg
	XP_006400515.1	Aspartate aminotransferase	GO:0008483	transaminase activity	F	GO_REF:0000002	IEA	InterPro:IPR000796	V4LQ32_EUTSA|EUTSA_v10013703mg	protein	72664	20160910	InterPro	UniProtKB	V4LQ32	EUTSA_v10013703mg
	XP_006400515.1	Aspartate aminotransferase	GO:0008483	transaminase activity	F	GO_REF:0000038	IEA	UniProtKB-KW:KW-0032	V4LQ32_EUTSA|EUTSA_v10013703mg	protein	72664	20160910	UniProt	UniProtKB	V4LQ32	EUTSA_v10013703mg
	XP_006400515.1	Aspartate aminotransferase	GO:0009058	biosynthetic process	P	GO_REF:0000002	IEA	InterPro:IPR004838|InterPro:IPR004839	V4LQ32_EUTSA|EUTSA_v10013703mg	protein	72664	20160910	InterPro	UniProtKB	V4LQ32	EUTSA_v10013703mg
	XP_006400515.1	Aspartate aminotransferase	GO:0016740	transferase activity	F	GO_REF:0000038	IEA	UniProtKB-KW:KW-0808	V4LQ32_EUTSA|EUTSA_v10013703mg	protein	72664	20160910	UniProt	UniProtKB	V4LQ32	EUTSA_v10013703mg
	XP_006400515.1	Aspartate aminotransferase	GO:0030170	pyridoxal phosphate binding	F	GO_REF:0000002	IEA	InterPro:IPR004838|InterPro:IPR004839	V4LQ32_EUTSA|EUTSA_v10013703mg	protein	72664	20160910	InterPro	UniProtKB	V4LQ32	EUTSA_v10013703mg
	XP_006400515.1	Aspartate aminotransferase	GO:0080130	L-phenylalanine:2-oxoglutarate aminotransferase activity	F	GO_REF:0000003	IEA	EC:2.6.1.1	V4LQ32_EUTSA|EUTSA_v10013703mg	protein	72664	20160910	UniProt	UniProtKB	V4LQ32	EUTSA_v10013703mg
	XP_013729894.1	BnaA03g06790D protein	GO:0003871	5-methyltetrahydropteroyltriglutamate-homocysteine S-methyltransferase activity	F	GO_REF:0000002	IEA	InterPro:IPR002629|InterPro:IPR006276|InterPro:IPR013215	A0A078CPV5_BRANA|BnaA03g06790D|GSBRNA2T00130206001	protein	3708	20160910	InterPro	UniProtKB	A0A078CPV5	BnaA03g06790D
	XP_013729894.1	BnaA03g06790D protein	GO:0008270	zinc ion binding	F	GO_REF:0000002	IEA	InterPro:IPR002629|InterPro:IPR006276|InterPro:IPR013215	A0A078CPV5_BRANA|BnaA03g06790D|GSBRNA2T00130206001	protein	3708	20160910	InterPro	UniProtKB	A0A078CPV5	BnaA03g06790D
	XP_013729894.1	BnaA03g06790D protein	GO:0008652	cellular amino acid biosynthetic process	P	GO_REF:0000002	IEA	InterPro:IPR013215	A0A078CPV5_BRANA|BnaA03g06790D|GSBRNA2T00130206001	protein	3708	20160910	InterPro	UniProtKB	A0A078CPV5	BnaA03g06790D
	XP_013729894.1	BnaA03g06790D protein	GO:0009086	methionine biosynthetic process	P	GO_REF:0000002	IEA	InterPro:IPR002629|InterPro:IPR006276	A0A078CPV5_BRANA|BnaA03g06790D|GSBRNA2T00130206001	protein	3708	20160910	InterPro	UniProtKB	A0A078CPV5	BnaA03g06790D
	XP_013729894.1	BnaA03g06790D protein	GO:0032259	methylation	P	GO_REF:0000108	IEA	GO:0003871	A0A078CPV5_BRANA|BnaA03g06790D|GSBRNA2T00130206001	protein	3708	20160911	GOC	UniProtKB	A0A078CPV5	BnaA03g06790D
	XP_002871787.1	Cobalamin-independent methionine synthase	GO:0003871	5-methyltetrahydropteroyltriglutamate-homocysteine S-methyltransferase activity	F	GO_REF:0000002	IEA	InterPro:IPR002629|InterPro:IPR006276|InterPro:IPR013215	D7LXP0_ARALL|ATCIMS|ARALYDRAFT_488656	protein	81972	20160910	InterPro	UniProtKB	D7LXP0	ATCIMS
	XP_002871787.1	Cobalamin-independent methionine synthase	GO:0005507	copper ion binding	F	GO_REF:0000035	IEA	EnsemblPlants:AT5G17920.1	D7LXP0_ARALL|ATCIMS|ARALYDRAFT_488656	protein	81972	20160910	EnsemblPlants	UniProtKB	D7LXP0	ATCIMS
	XP_002871787.1	Cobalamin-independent methionine synthase	GO:0005774	vacuolar membrane	C	GO_REF:0000035	IEA	EnsemblPlants:AT5G17920.1	D7LXP0_ARALL|ATCIMS|ARALYDRAFT_488656	protein	81972	20160910	EnsemblPlants	UniProtKB	D7LXP0	ATCIMS
	XP_002871787.1	Cobalamin-independent methionine synthase	GO:0005777	peroxisome	C	GO_REF:0000035	IEA	EnsemblPlants:AT5G17920.1	D7LXP0_ARALL|ATCIMS|ARALYDRAFT_488656	protein	81972	20160910	EnsemblPlants	UniProtKB	D7LXP0	ATCIMS
	XP_002871787.1	Cobalamin-independent methionine synthase	GO:0005829	cytosol	C	GO_REF:0000035	IEA	EnsemblPlants:AT5G17920.1	D7LXP0_ARALL|ATCIMS|ARALYDRAFT_488656	protein	81972	20160910	EnsemblPlants	UniProtKB	D7LXP0	ATCIMS
	XP_002871787.1	Cobalamin-independent methionine synthase	GO:0005886	plasma membrane	C	GO_REF:0000035	IEA	EnsemblPlants:AT5G17920.1	D7LXP0_ARALL|ATCIMS|ARALYDRAFT_488656	protein	81972	20160910	EnsemblPlants	UniProtKB	D7LXP0	ATCIMS
	XP_002871787.1	Cobalamin-independent methionine synthase	GO:0008270	zinc ion binding	F	GO_REF:0000002	IEA	InterPro:IPR002629|InterPro:IPR006276|InterPro:IPR013215	D7LXP0_ARALL|ATCIMS|ARALYDRAFT_488656	protein	81972	20160910	InterPro	UniProtKB	D7LXP0	ATCIMS
	XP_002871787.1	Cobalamin-independent methionine synthase	GO:0008270	zinc ion binding	F	GO_REF:0000035	IEA	EnsemblPlants:AT5G17920.1	D7LXP0_ARALL|ATCIMS|ARALYDRAFT_488656	protein	81972	20160910	EnsemblPlants	UniProtKB	D7LXP0	ATCIMS
	XP_002871787.1	Cobalamin-independent methionine synthase	GO:0008652	cellular amino acid biosynthetic process	P	GO_REF:0000002	IEA	InterPro:IPR013215	D7LXP0_ARALL|ATCIMS|ARALYDRAFT_488656	protein	81972	20160910	InterPro	UniProtKB	D7LXP0	ATCIMS
	XP_002871787.1	Cobalamin-independent methionine synthase	GO:0008705	methionine synthase activity	F	GO_REF:0000035	IEA	EnsemblPlants:AT5G17920.1	D7LXP0_ARALL|ATCIMS|ARALYDRAFT_488656	protein	81972	20160910	EnsemblPlants	UniProtKB	D7LXP0	ATCIMS
	XP_002871787.1	Cobalamin-independent methionine synthase	GO:0009086	methionine biosynthetic process	P	GO_REF:0000002	IEA	InterPro:IPR002629|InterPro:IPR006276	D7LXP0_ARALL|ATCIMS|ARALYDRAFT_488656	protein	81972	20160910	InterPro	UniProtKB	D7LXP0	ATCIMS
	XP_002871787.1	Cobalamin-independent methionine synthase	GO:0009506	plasmodesma	C	GO_REF:0000035	IEA	EnsemblPlants:AT5G17920.1	D7LXP0_ARALL|ATCIMS|ARALYDRAFT_488656	protein	81972	20160910	EnsemblPlants	UniProtKB	D7LXP0	ATCIMS
	XP_002871787.1	Cobalamin-independent methionine synthase	GO:0009507	chloroplast	C	GO_REF:0000035	IEA	EnsemblPlants:AT5G17920.1	D7LXP0_ARALL|ATCIMS|ARALYDRAFT_488656	protein	81972	20160910	EnsemblPlants	UniProtKB	D7LXP0	ATCIMS
	XP_002871787.1	Cobalamin-independent methionine synthase	GO:0009570	chloroplast stroma	C	GO_REF:0000035	IEA	EnsemblPlants:AT5G17920.1	D7LXP0_ARALL|ATCIMS|ARALYDRAFT_488656	protein	81972	20160910	EnsemblPlants	UniProtKB	D7LXP0	ATCIMS
	XP_002871787.1	Cobalamin-independent methionine synthase	GO:0016020	membrane	C	GO_REF:0000035	IEA	EnsemblPlants:AT5G17920.1	D7LXP0_ARALL|ATCIMS|ARALYDRAFT_488656	protein	81972	20160910	EnsemblPlants	UniProtKB	D7LXP0	ATCIMS
	XP_002871787.1	Cobalamin-independent methionine synthase	GO:0032259	methylation	P	GO_REF:0000108	IEA	GO:0003871	D7LXP0_ARALL|ATCIMS|ARALYDRAFT_488656	protein	81972	20160911	GOC	UniProtKB	D7LXP0	ATCIMS
	XP_002871787.1	Cobalamin-independent methionine synthase	GO:0048046	apoplast	C	GO_REF:0000035	IEA	EnsemblPlants:AT5G17920.1	D7LXP0_ARALL|ATCIMS|ARALYDRAFT_488656	protein	81972	20160910	EnsemblPlants	UniProtKB	D7LXP0	ATCIMS
	NP_197294.1	5-methyltetrahydropteroyltriglutamate--homocysteine methyltransferase 1	GO:0003871	5-methyltetrahydropteroyltriglutamate-homocysteine S-methyltransferase activity	F	GO_REF:0000002	IEA	InterPro:IPR002629|InterPro:IPR006276|InterPro:IPR013215	METE1_ARATH|MS1|CIMS|At5g17920|MPI7.9	protein	3702	20160910	InterPro	UniProtKB	O50008	MS1
	NP_197294.1	5-methyltetrahydropteroyltriglutamate--homocysteine methyltransferase 1	GO:0003871	5-methyltetrahydropteroyltriglutamate-homocysteine S-methyltransferase activity	F	GO_REF:0000003	IEA	EC:2.1.1.14	METE1_ARATH|MS1|CIMS|At5g17920|MPI7.9	protein	3702	20160910	UniProt	UniProtKB	O50008	MS1
	NP_197294.1	5-methyltetrahydropteroyltriglutamate--homocysteine methyltransferase 1	GO:0003871	5-methyltetrahydropteroyltriglutamate-homocysteine S-methyltransferase activity	F	GO_REF:0000033	IBA	PANTHER:PTN000775598	METE1_ARATH|MS1|CIMS|At5g17920|MPI7.9	protein	3702	20150903	GO_Central	UniProtKB	O50008	MS1
	NP_197294.1	5-methyltetrahydropteroyltriglutamate--homocysteine methyltransferase 1	GO:0005507	copper ion binding	F	PMID:16526091	IDA		METE1_ARATH|MS1|CIMS|At5g17920|MPI7.9	protein	3702	20081006	TAIR	UniProtKB	O50008	MS1
	NP_197294.1	5-methyltetrahydropteroyltriglutamate--homocysteine methyltransferase 1	GO:0005737	cytoplasm	C	GO_REF:0000037	IEA	UniProtKB-KW:KW-0963	METE1_ARATH|MS1|CIMS|At5g17920|MPI7.9	protein	3702	20160910	UniProt	UniProtKB	O50008	MS1
	NP_197294.1	5-methyltetrahydropteroyltriglutamate--homocysteine methyltransferase 1	GO:0005774	vacuolar membrane	C	PMID:17151019	IDA		METE1_ARATH|MS1|CIMS|At5g17920|MPI7.9	protein	3702	20110125	TAIR	UniProtKB	O50008	MS1
	NP_197294.1	5-methyltetrahydropteroyltriglutamate--homocysteine methyltransferase 1	GO:0005777	peroxisome	C	PMID:17951448	IDA		METE1_ARATH|MS1|CIMS|At5g17920|MPI7.9	protein	3702	20080821	TAIR	UniProtKB	O50008	MS1
	NP_197294.1	5-methyltetrahydropteroyltriglutamate--homocysteine methyltransferase 1	GO:0005777	peroxisome	C	PMID:24130194	IDA		METE1_ARATH|MS1|CIMS|At5g17920|MPI7.9	protein	3702	20131213	TAIR	UniProtKB	O50008	MS1
	NP_197294.1	5-methyltetrahydropteroyltriglutamate--homocysteine methyltransferase 1	GO:0005829	cytosol	C	GO_REF:0000039	IEA	UniProtKB-SubCell:SL-0091	METE1_ARATH|MS1|CIMS|At5g17920|MPI7.9	protein	3702	20160910	UniProt	UniProtKB	O50008	MS1
	NP_197294.1	5-methyltetrahydropteroyltriglutamate--homocysteine methyltransferase 1	GO:0005829	cytosol	C	PMID:15024005	IDA		METE1_ARATH|MS1|CIMS|At5g17920|MPI7.9	protein	3702	20051117	TAIR	UniProtKB	O50008	MS1
	NP_197294.1	5-methyltetrahydropteroyltriglutamate--homocysteine methyltransferase 1	GO:0005829	cytosol	C	PMID:18433157	IDA		METE1_ARATH|MS1|CIMS|At5g17920|MPI7.9	protein	3702	20090504	TAIR	UniProtKB	O50008	MS1
	NP_197294.1	5-methyltetrahydropteroyltriglutamate--homocysteine methyltransferase 1	GO:0005829	cytosol	C	PMID:21166475	IDA		METE1_ARATH|MS1|CIMS|At5g17920|MPI7.9	protein	3702	20110601	TAIR	UniProtKB	O50008	MS1
	NP_197294.1	5-methyltetrahydropteroyltriglutamate--homocysteine methyltransferase 1	GO:0005886	plasma membrane	C	PMID:17317660	IDA		METE1_ARATH|MS1|CIMS|At5g17920|MPI7.9	protein	3702	20080925	TAIR	UniProtKB	O50008	MS1
	NP_197294.1	5-methyltetrahydropteroyltriglutamate--homocysteine methyltransferase 1	GO:0005886	plasma membrane	C	PMID:17644812	IDA		METE1_ARATH|MS1|CIMS|At5g17920|MPI7.9	protein	3702	20080926	TAIR	UniProtKB	O50008	MS1
	NP_197294.1	5-methyltetrahydropteroyltriglutamate--homocysteine methyltransferase 1	GO:0008168	methyltransferase activity	F	GO_REF:0000037	IEA	UniProtKB-KW:KW-0489	METE1_ARATH|MS1|CIMS|At5g17920|MPI7.9	protein	3702	20160910	UniProt	UniProtKB	O50008	MS1
	NP_197294.1	5-methyltetrahydropteroyltriglutamate--homocysteine methyltransferase 1	GO:0008270	zinc ion binding	F	GO_REF:0000002	IEA	InterPro:IPR002629|InterPro:IPR006276|InterPro:IPR013215	METE1_ARATH|MS1|CIMS|At5g17920|MPI7.9	protein	3702	20160910	InterPro	UniProtKB	O50008	MS1
	NP_197294.1	5-methyltetrahydropteroyltriglutamate--homocysteine methyltransferase 1	GO:0008270	zinc ion binding	F	PMID:15326182	IDA		METE1_ARATH|MS1|CIMS|At5g17920|MPI7.9	protein	3702	20140115	UniProt	UniProtKB	O50008	MS1
	NP_197294.1	5-methyltetrahydropteroyltriglutamate--homocysteine methyltransferase 1	GO:0008652	cellular amino acid biosynthetic process	P	GO_REF:0000002	IEA	InterPro:IPR013215	METE1_ARATH|MS1|CIMS|At5g17920|MPI7.9	protein	3702	20160910	InterPro	UniProtKB	O50008	MS1
	NP_197294.1	5-methyltetrahydropteroyltriglutamate--homocysteine methyltransferase 1	GO:0008652	cellular amino acid biosynthetic process	P	GO_REF:0000037	IEA	UniProtKB-KW:KW-0028	METE1_ARATH|MS1|CIMS|At5g17920|MPI7.9	protein	3702	20160910	UniProt	UniProtKB	O50008	MS1
	NP_197294.1	5-methyltetrahydropteroyltriglutamate--homocysteine methyltransferase 1	GO:0008705	methionine synthase activity	F	PMID:15024005	IDA		METE1_ARATH|MS1|CIMS|At5g17920|MPI7.9	protein	3702	20051117	TAIR	UniProtKB	O50008	MS1
	NP_197294.1	5-methyltetrahydropteroyltriglutamate--homocysteine methyltransferase 1	GO:0009086	methionine biosynthetic process	P	GO_REF:0000002	IEA	InterPro:IPR002629|InterPro:IPR006276	METE1_ARATH|MS1|CIMS|At5g17920|MPI7.9	protein	3702	20160910	InterPro	UniProtKB	O50008	MS1
	NP_197294.1	5-methyltetrahydropteroyltriglutamate--homocysteine methyltransferase 1	GO:0009086	methionine biosynthetic process	P	GO_REF:0000037	IEA	UniProtKB-KW:KW-0486	METE1_ARATH|MS1|CIMS|At5g17920|MPI7.9	protein	3702	20160910	UniProt	UniProtKB	O50008	MS1
	NP_197294.1	5-methyltetrahydropteroyltriglutamate--homocysteine methyltransferase 1	GO:0009506	plasmodesma	C	PMID:21533090	IDA		METE1_ARATH|MS1|CIMS|At5g17920|MPI7.9	protein	3702	20110715	TAIR	UniProtKB	O50008	MS1
	NP_197294.1	5-methyltetrahydropteroyltriglutamate--homocysteine methyltransferase 1	GO:0009507	chloroplast	C	PMID:18431481	IDA		METE1_ARATH|MS1|CIMS|At5g17920|MPI7.9	protein	3702	20080926	TAIR	UniProtKB	O50008	MS1
	NP_197294.1	5-methyltetrahydropteroyltriglutamate--homocysteine methyltransferase 1	GO:0009570	chloroplast stroma	C	PMID:18633119	IDA		METE1_ARATH|MS1|CIMS|At5g17920|MPI7.9	protein	3702	20081008	TAIR	UniProtKB	O50008	MS1
	NP_197294.1	5-methyltetrahydropteroyltriglutamate--homocysteine methyltransferase 1	GO:0009651	response to salt stress	P	PMID:17916636	IEP		METE1_ARATH|MS1|CIMS|At5g17920|MPI7.9	protein	3702	20081003	TAIR	UniProtKB	O50008	MS1
	NP_197294.1	5-methyltetrahydropteroyltriglutamate--homocysteine methyltransferase 1	GO:0010043	response to zinc ion	P	PMID:19880396	IEP		METE1_ARATH|MS1|CIMS|At5g17920|MPI7.9	protein	3702	20100226	TAIR	UniProtKB	O50008	MS1
	NP_197294.1	5-methyltetrahydropteroyltriglutamate--homocysteine methyltransferase 1	GO:0016020	membrane	C	PMID:17432890	IDA		METE1_ARATH|MS1|CIMS|At5g17920|MPI7.9	protein	3702	20080930	TAIR	UniProtKB	O50008	MS1
	NP_197294.1	5-methyltetrahydropteroyltriglutamate--homocysteine methyltransferase 1	GO:0016740	transferase activity	F	GO_REF:0000037	IEA	UniProtKB-KW:KW-0808	METE1_ARATH|MS1|CIMS|At5g17920|MPI7.9	protein	3702	20160910	UniProt	UniProtKB	O50008	MS1
	NP_197294.1	5-methyltetrahydropteroyltriglutamate--homocysteine methyltransferase 1	GO:0032259	methylation	P	GO_REF:0000037	IEA	UniProtKB-KW:KW-0489	METE1_ARATH|MS1|CIMS|At5g17920|MPI7.9	protein	3702	20160910	UniProt	UniProtKB	O50008	MS1
	NP_197294.1	5-methyltetrahydropteroyltriglutamate--homocysteine methyltransferase 1	GO:0046686	response to cadmium ion	P	PMID:16502469	IEP		METE1_ARATH|MS1|CIMS|At5g17920|MPI7.9	protein	3702	20100525	TAIR	UniProtKB	O50008	MS1
	NP_197294.1	5-methyltetrahydropteroyltriglutamate--homocysteine methyltransferase 1	GO:0046872	metal ion binding	F	GO_REF:0000037	IEA	UniProtKB-KW:KW-0479	METE1_ARATH|MS1|CIMS|At5g17920|MPI7.9	protein	3702	20160910	UniProt	UniProtKB	O50008	MS1
	NP_197294.1	5-methyltetrahydropteroyltriglutamate--homocysteine methyltransferase 1	GO:0048046	apoplast	C	PMID:18538804	IDA		METE1_ARATH|MS1|CIMS|At5g17920|MPI7.9	protein	3702	20080925	TAIR	UniProtKB	O50008	MS1
	NP_197294.1	5-methyltetrahydropteroyltriglutamate--homocysteine methyltransferase 1	GO:0048046	apoplast	C	PMID:21798377	IDA		METE1_ARATH|MS1|CIMS|At5g17920|MPI7.9	protein	3702	20120914	TAIR	UniProtKB	O50008	MS1
	NP_197294.1	5-methyltetrahydropteroyltriglutamate--homocysteine methyltransferase 1	GO:0050667	homocysteine metabolic process	P	GO_REF:0000033	IBA	PANTHER:PTN000775598	METE1_ARATH|MS1|CIMS|At5g17920|MPI7.9	protein	3702	20150903	GO_Central	UniProtKB	O50008	MS1
	NP_197294.1	5-methyltetrahydropteroyltriglutamate--homocysteine methyltransferase 1	GO:0005794	Golgi apparatus	C	PMID:22430844	RCA		METE1_ARATH|MS1|CIMS|At5g17920|MPI7.9	protein	3702	20120323	TAIR	UniProtKB	O50008	MS1
	XP_007027434.1	S-adenosylmethionine synthase	GO:0000166	nucleotide binding	F	GO_REF:0000038	IEA	UniProtKB-KW:KW-0547	A0A061ESX4_THECC|TCM_022268	protein	3641	20160910	UniProt	UniProtKB	A0A061ESX4	TCM_022268
	XP_007027434.1	S-adenosylmethionine synthase	GO:0004478	methionine adenosyltransferase activity	F	GO_REF:0000002	IEA	InterPro:IPR002133|InterPro:IPR022628|InterPro:IPR022629|InterPro:IPR022630|InterPro:IPR022631|InterPro:IPR022636	A0A061ESX4_THECC|TCM_022268	protein	3641	20160910	InterPro	UniProtKB	A0A061ESX4	TCM_022268
	XP_007027434.1	S-adenosylmethionine synthase	GO:0004478	methionine adenosyltransferase activity	F	GO_REF:0000003	IEA	EC:2.5.1.6	A0A061ESX4_THECC|TCM_022268	protein	3641	20160910	UniProt	UniProtKB	A0A061ESX4	TCM_022268
	XP_007027434.1	S-adenosylmethionine synthase	GO:0005524	ATP binding	F	GO_REF:0000002	IEA	InterPro:IPR002133	A0A061ESX4_THECC|TCM_022268	protein	3641	20160910	InterPro	UniProtKB	A0A061ESX4	TCM_022268
	XP_007027434.1	S-adenosylmethionine synthase	GO:0005524	ATP binding	F	GO_REF:0000038	IEA	UniProtKB-KW:KW-0067	A0A061ESX4_THECC|TCM_022268	protein	3641	20160910	UniProt	UniProtKB	A0A061ESX4	TCM_022268
	XP_007027434.1	S-adenosylmethionine synthase	GO:0006556	S-adenosylmethionine biosynthetic process	P	GO_REF:0000002	IEA	InterPro:IPR002133|InterPro:IPR022628|InterPro:IPR022629|InterPro:IPR022630|InterPro:IPR022631|InterPro:IPR022636	A0A061ESX4_THECC|TCM_022268	protein	3641	20160910	InterPro	UniProtKB	A0A061ESX4	TCM_022268
	XP_007027434.1	S-adenosylmethionine synthase	GO:0006556	S-adenosylmethionine biosynthetic process	P	GO_REF:0000041	IEA	UniPathway:UPA00315	A0A061ESX4_THECC|TCM_022268	protein	3641	20160423	UniProt	UniProtKB	A0A061ESX4	TCM_022268
	XP_007027434.1	S-adenosylmethionine synthase	GO:0006730	one-carbon metabolic process	P	GO_REF:0000038	IEA	UniProtKB-KW:KW-0554	A0A061ESX4_THECC|TCM_022268	protein	3641	20160910	UniProt	UniProtKB	A0A061ESX4	TCM_022268
	XP_007027434.1	S-adenosylmethionine synthase	GO:0016740	transferase activity	F	GO_REF:0000038	IEA	UniProtKB-KW:KW-0808	A0A061ESX4_THECC|TCM_022268	protein	3641	20160910	UniProt	UniProtKB	A0A061ESX4	TCM_022268
	XP_007027434.1	S-adenosylmethionine synthase	GO:0046872	metal ion binding	F	GO_REF:0000038	IEA	UniProtKB-KW:KW-0479	A0A061ESX4_THECC|TCM_022268	protein	3641	20160910	UniProt	UniProtKB	A0A061ESX4	TCM_022268
	BAA04994.1	Glutamine synthetase	GO:0000166	nucleotide binding	F	GO_REF:0000038	IEA	UniProtKB-KW:KW-0547	O24333_RAPSA|gs1 alpha	protein	3726	20160910	UniProt	UniProtKB	O24333	gs1 alpha
	BAA04994.1	Glutamine synthetase	GO:0003824	catalytic activity	F	GO_REF:0000002	IEA	InterPro:IPR014746	O24333_RAPSA|gs1 alpha	protein	3726	20160910	InterPro	UniProtKB	O24333	gs1 alpha
	BAA04994.1	Glutamine synthetase	GO:0004356	glutamate-ammonia ligase activity	F	GO_REF:0000002	IEA	InterPro:IPR008146|InterPro:IPR008147	O24333_RAPSA|gs1 alpha	protein	3726	20160910	InterPro	UniProtKB	O24333	gs1 alpha
	BAA04994.1	Glutamine synthetase	GO:0004356	glutamate-ammonia ligase activity	F	GO_REF:0000003	IEA	EC:6.3.1.2	O24333_RAPSA|gs1 alpha	protein	3726	20160910	UniProt	UniProtKB	O24333	gs1 alpha
	BAA04994.1	Glutamine synthetase	GO:0005524	ATP binding	F	GO_REF:0000038	IEA	UniProtKB-KW:KW-0067	O24333_RAPSA|gs1 alpha	protein	3726	20160910	UniProt	UniProtKB	O24333	gs1 alpha
	BAA04994.1	Glutamine synthetase	GO:0006542	glutamine biosynthetic process	P	GO_REF:0000002	IEA	InterPro:IPR008147	O24333_RAPSA|gs1 alpha	protein	3726	20160910	InterPro	UniProtKB	O24333	gs1 alpha
	BAA04994.1	Glutamine synthetase	GO:0006807	nitrogen compound metabolic process	P	GO_REF:0000002	IEA	InterPro:IPR008146|InterPro:IPR008147	O24333_RAPSA|gs1 alpha	protein	3726	20160910	InterPro	UniProtKB	O24333	gs1 alpha
	BAA04994.1	Glutamine synthetase	GO:0016874	ligase activity	F	GO_REF:0000038	IEA	UniProtKB-KW:KW-0436	O24333_RAPSA|gs1 alpha	protein	3726	20160910	UniProt	UniProtKB	O24333	gs1 alpha
	NP_566865.2	Sucrose synthase 4	GO:0001666	response to hypoxia	P	PMID:14739263	IEP		SUS4_ARATH|SUS4|At3g43190|F7K15_40	protein	3702	20120611	UniProt	UniProtKB	Q9LXL5	SUS4
	NP_566865.2	Sucrose synthase 4	GO:0005773	vacuole	C	PMID:14760709	IDA		SUS4_ARATH|SUS4|At3g43190|F7K15_40	protein	3702	20080923	TAIR	UniProtKB	Q9LXL5	SUS4
	NP_566865.2	Sucrose synthase 4	GO:0005829	cytosol	C	PMID:21166475	IDA		SUS4_ARATH|SUS4|At3g43190|F7K15_40	protein	3702	20110601	TAIR	UniProtKB	Q9LXL5	SUS4
	NP_566865.2	Sucrose synthase 4	GO:0005886	plasma membrane	C	PMID:17317660	IDA		SUS4_ARATH|SUS4|At3g43190|F7K15_40	protein	3702	20080925	TAIR	UniProtKB	Q9LXL5	SUS4
	NP_566865.2	Sucrose synthase 4	GO:0005985	sucrose metabolic process	P	GO_REF:0000002	IEA	InterPro:IPR000368|InterPro:IPR012820	SUS4_ARATH|SUS4|At3g43190|F7K15_40	protein	3702	20160910	InterPro	UniProtKB	Q9LXL5	SUS4
	NP_566865.2	Sucrose synthase 4	GO:0016020	membrane	C	PMID:17432890	IDA		SUS4_ARATH|SUS4|At3g43190|F7K15_40	protein	3702	20080930	TAIR	UniProtKB	Q9LXL5	SUS4
	NP_566865.2	Sucrose synthase 4	GO:0016157	sucrose synthase activity	F	GO_REF:0000002	IEA	InterPro:IPR000368|InterPro:IPR012820	SUS4_ARATH|SUS4|At3g43190|F7K15_40	protein	3702	20160910	InterPro	UniProtKB	Q9LXL5	SUS4
	NP_566865.2	Sucrose synthase 4	GO:0016157	sucrose synthase activity	F	GO_REF:0000003	IEA	EC:2.4.1.13	SUS4_ARATH|SUS4|At3g43190|F7K15_40	protein	3702	20160910	UniProt	UniProtKB	Q9LXL5	SUS4
	NP_566865.2	Sucrose synthase 4	GO:0016157	sucrose synthase activity	F	PMID:17257168	IDA		SUS4_ARATH|SUS4|At3g43190|F7K15_40	protein	3702	20070222	TAIR	UniProtKB	Q9LXL5	SUS4
	NP_566865.2	Sucrose synthase 4	GO:0016157	sucrose synthase activity	F	PMID:17257168	IGI	AGI_LocusCode:AT5G20830	SUS4_ARATH|SUS4|At3g43190|F7K15_40	protein	3702	20070223	TAIR	UniProtKB	Q9LXL5	SUS4
	NP_566865.2	Sucrose synthase 4	GO:0016740	transferase activity	F	GO_REF:0000037	IEA	UniProtKB-KW:KW-0808	SUS4_ARATH|SUS4|At3g43190|F7K15_40	protein	3702	20160910	UniProt	UniProtKB	Q9LXL5	SUS4
	NP_566865.2	Sucrose synthase 4	GO:0016757	transferase activity, transferring glycosyl groups	F	GO_REF:0000037	IEA	UniProtKB-KW:KW-0328	SUS4_ARATH|SUS4|At3g43190|F7K15_40	protein	3702	20160910	UniProt	UniProtKB	Q9LXL5	SUS4
	XP_013592164.1	Ketol-acid reductoisomerase	GO:0004455	ketol-acid reductoisomerase activity	F	GO_REF:0000002	IEA	InterPro:IPR000506|InterPro:IPR016206	A0A0D3CUM7_BRAOL	protein	109376	20160910	InterPro	UniProtKB	A0A0D3CUM7	A0A0D3CUM7
	XP_013592164.1	Ketol-acid reductoisomerase	GO:0004455	ketol-acid reductoisomerase activity	F	GO_REF:0000003	IEA	EC:1.1.1.86	A0A0D3CUM7_BRAOL	protein	109376	20160910	UniProt	UniProtKB	A0A0D3CUM7	A0A0D3CUM7
	XP_013592164.1	Ketol-acid reductoisomerase	GO:0008652	cellular amino acid biosynthetic process	P	GO_REF:0000038	IEA	UniProtKB-KW:KW-0028	A0A0D3CUM7_BRAOL	protein	109376	20160910	UniProt	UniProtKB	A0A0D3CUM7	A0A0D3CUM7
	XP_013592164.1	Ketol-acid reductoisomerase	GO:0009082	branched-chain amino acid biosynthetic process	P	GO_REF:0000002	IEA	InterPro:IPR000506|InterPro:IPR013023	A0A0D3CUM7_BRAOL	protein	109376	20160910	InterPro	UniProtKB	A0A0D3CUM7	A0A0D3CUM7
	XP_013592164.1	Ketol-acid reductoisomerase	GO:0009082	branched-chain amino acid biosynthetic process	P	GO_REF:0000038	IEA	UniProtKB-KW:KW-0100	A0A0D3CUM7_BRAOL	protein	109376	20160910	UniProt	UniProtKB	A0A0D3CUM7	A0A0D3CUM7
	XP_013592164.1	Ketol-acid reductoisomerase	GO:0009097	isoleucine biosynthetic process	P	GO_REF:0000041	IEA	UniPathway:UPA00047	A0A0D3CUM7_BRAOL	protein	109376	20160423	UniProt	UniProtKB	A0A0D3CUM7	A0A0D3CUM7
	XP_013592164.1	Ketol-acid reductoisomerase	GO:0009099	valine biosynthetic process	P	GO_REF:0000041	IEA	UniPathway:UPA00049	A0A0D3CUM7_BRAOL	protein	109376	20160423	UniProt	UniProtKB	A0A0D3CUM7	A0A0D3CUM7
	XP_013592164.1	Ketol-acid reductoisomerase	GO:0016491	oxidoreductase activity	F	GO_REF:0000002	IEA	InterPro:IPR013023|InterPro:IPR013328	A0A0D3CUM7_BRAOL	protein	109376	20160910	InterPro	UniProtKB	A0A0D3CUM7	A0A0D3CUM7
	XP_013592164.1	Ketol-acid reductoisomerase	GO:0016491	oxidoreductase activity	F	GO_REF:0000038	IEA	UniProtKB-KW:KW-0560	A0A0D3CUM7_BRAOL	protein	109376	20160910	UniProt	UniProtKB	A0A0D3CUM7	A0A0D3CUM7
	XP_013592164.1	Ketol-acid reductoisomerase	GO:0046872	metal ion binding	F	GO_REF:0000038	IEA	UniProtKB-KW:KW-0479	A0A0D3CUM7_BRAOL	protein	109376	20160910	UniProt	UniProtKB	A0A0D3CUM7	A0A0D3CUM7
	XP_013592164.1	Ketol-acid reductoisomerase	GO:0055114	oxidation-reduction process	P	GO_REF:0000002	IEA	InterPro:IPR000506|InterPro:IPR008927|InterPro:IPR013023|InterPro:IPR013328|InterPro:IPR016206	A0A0D3CUM7_BRAOL	protein	109376	20160910	InterPro	UniProtKB	A0A0D3CUM7	A0A0D3CUM7
	XP_013592164.1	Ketol-acid reductoisomerase	GO:0055114	oxidation-reduction process	P	GO_REF:0000038	IEA	UniProtKB-KW:KW-0560	A0A0D3CUM7_BRAOL	protein	109376	20160910	UniProt	UniProtKB	A0A0D3CUM7	A0A0D3CUM7
	BAF81517.1	Lactoylglutathione lyase	GO:0004462	lactoylglutathione lyase activity	F	GO_REF:0000002	IEA	InterPro:IPR004361|InterPro:IPR018146	A8CF50_BRACM|LGUL	protein	3711	20160910	InterPro	UniProtKB	A8CF50	LGUL
	BAF81517.1	Lactoylglutathione lyase	GO:0004462	lactoylglutathione lyase activity	F	GO_REF:0000003	IEA	EC:4.4.1.5	A8CF50_BRACM|LGUL	protein	3711	20160910	UniProt	UniProtKB	A8CF50	LGUL
	BAF81517.1	Lactoylglutathione lyase	GO:0004462	lactoylglutathione lyase activity	F	GO_REF:0000104	IEA	UniRule:RU361179	A8CF50_BRACM|LGUL	protein	3711	20160910	UniProt	UniProtKB	A8CF50	LGUL
	BAF81517.1	Lactoylglutathione lyase	GO:0016829	lyase activity	F	GO_REF:0000038	IEA	UniProtKB-KW:KW-0456	A8CF50_BRACM|LGUL	protein	3711	20160910	UniProt	UniProtKB	A8CF50	LGUL
	BAF81517.1	Lactoylglutathione lyase	GO:0046872	metal ion binding	F	GO_REF:0000002	IEA	InterPro:IPR004361|InterPro:IPR018146	A8CF50_BRACM|LGUL	protein	3711	20160910	InterPro	UniProtKB	A8CF50	LGUL
	BAF81517.1	Lactoylglutathione lyase	GO:0046872	metal ion binding	F	GO_REF:0000038	IEA	UniProtKB-KW:KW-0479	A8CF50_BRACM|LGUL	protein	3711	20160910	UniProt	UniProtKB	A8CF50	LGUL
	BAF81517.1	Lactoylglutathione lyase	GO:0046872	metal ion binding	F	GO_REF:0000104	IEA	UniRule:RU361179	A8CF50_BRACM|LGUL	protein	3711	20160910	UniProt	UniProtKB	A8CF50	LGUL
	YP_005089937.1	ATP synthase subunit alpha	GO:0000166	nucleotide binding	F	GO_REF:0000038	IEA	UniProtKB-KW:KW-0547	D1L8M3_BRANA|atpA	protein	3708	20160910	UniProt	UniProtKB	D1L8M3	atpA
	YP_005089937.1	ATP synthase subunit alpha	GO:0005524	ATP binding	F	GO_REF:0000002	IEA	InterPro:IPR000194|InterPro:IPR020003	D1L8M3_BRANA|atpA	protein	3708	20160910	InterPro	UniProtKB	D1L8M3	atpA
	YP_005089937.1	ATP synthase subunit alpha	GO:0005524	ATP binding	F	GO_REF:0000020	IEA	HAMAP:MF_01346	D1L8M3_BRANA|atpA	protein	3708	20160910	UniProt	UniProtKB	D1L8M3	atpA
	YP_005089937.1	ATP synthase subunit alpha	GO:0005524	ATP binding	F	GO_REF:0000038	IEA	UniProtKB-KW:KW-0067	D1L8M3_BRANA|atpA	protein	3708	20160910	UniProt	UniProtKB	D1L8M3	atpA
	YP_005089937.1	ATP synthase subunit alpha	GO:0005886	plasma membrane	C	GO_REF:0000020	IEA	HAMAP:MF_01346	D1L8M3_BRANA|atpA	protein	3708	20160910	UniProt	UniProtKB	D1L8M3	atpA
	YP_005089937.1	ATP synthase subunit alpha	GO:0005886	plasma membrane	C	GO_REF:0000038	IEA	UniProtKB-KW:KW-1003	D1L8M3_BRANA|atpA	protein	3708	20160910	UniProt	UniProtKB	D1L8M3	atpA
	YP_005089937.1	ATP synthase subunit alpha	GO:0005886	plasma membrane	C	GO_REF:0000040	IEA	UniProtKB-SubCell:SL-0039	D1L8M3_BRANA|atpA	protein	3708	20160910	UniProt	UniProtKB	D1L8M3	atpA
	YP_005089937.1	ATP synthase subunit alpha	GO:0006754	ATP biosynthetic process	P	GO_REF:0000038	IEA	UniProtKB-KW:KW-0066	D1L8M3_BRANA|atpA	protein	3708	20160910	UniProt	UniProtKB	D1L8M3	atpA
	YP_005089937.1	ATP synthase subunit alpha	GO:0006810	transport	P	GO_REF:0000038	IEA	UniProtKB-KW:KW-0813	D1L8M3_BRANA|atpA	protein	3708	20160910	UniProt	UniProtKB	D1L8M3	atpA
	YP_005089937.1	ATP synthase subunit alpha	GO:0006811	ion transport	P	GO_REF:0000038	IEA	UniProtKB-KW:KW-0406	D1L8M3_BRANA|atpA	protein	3708	20160910	UniProt	UniProtKB	D1L8M3	atpA
	YP_005089937.1	ATP synthase subunit alpha	GO:0009507	chloroplast	C	GO_REF:0000038	IEA	UniProtKB-KW:KW-0150	D1L8M3_BRANA|atpA	protein	3708	20160910	UniProt	UniProtKB	D1L8M3	atpA
	YP_005089937.1	ATP synthase subunit alpha	GO:0009536	plastid	C	GO_REF:0000038	IEA	UniProtKB-KW:KW-0934	D1L8M3_BRANA|atpA	protein	3708	20160910	UniProt	UniProtKB	D1L8M3	atpA
	YP_005089937.1	ATP synthase subunit alpha	GO:0015986	ATP synthesis coupled proton transport	P	GO_REF:0000002	IEA	InterPro:IPR005294	D1L8M3_BRANA|atpA	protein	3708	20160910	InterPro	UniProtKB	D1L8M3	atpA
	YP_005089937.1	ATP synthase subunit alpha	GO:0015986	ATP synthesis coupled proton transport	P	GO_REF:0000020	IEA	HAMAP:MF_01346	D1L8M3_BRANA|atpA	protein	3708	20160910	UniProt	UniProtKB	D1L8M3	atpA
	YP_005089937.1	ATP synthase subunit alpha	GO:0015991	ATP hydrolysis coupled proton transport	P	GO_REF:0000002	IEA	InterPro:IPR000793	D1L8M3_BRANA|atpA	protein	3708	20160910	InterPro	UniProtKB	D1L8M3	atpA
	YP_005089937.1	ATP synthase subunit alpha	GO:0015992	proton transport	P	GO_REF:0000002	IEA	InterPro:IPR004100	D1L8M3_BRANA|atpA	protein	3708	20160910	InterPro	UniProtKB	D1L8M3	atpA
	YP_005089937.1	ATP synthase subunit alpha	GO:0015992	proton transport	P	GO_REF:0000038	IEA	UniProtKB-KW:KW-0375	D1L8M3_BRANA|atpA	protein	3708	20160910	UniProt	UniProtKB	D1L8M3	atpA
	YP_005089937.1	ATP synthase subunit alpha	GO:0016020	membrane	C	GO_REF:0000038	IEA	UniProtKB-KW:KW-0472	D1L8M3_BRANA|atpA	protein	3708	20160910	UniProt	UniProtKB	D1L8M3	atpA
	YP_005089937.1	ATP synthase subunit alpha	GO:0016787	hydrolase activity	F	GO_REF:0000038	IEA	UniProtKB-KW:KW-0378	D1L8M3_BRANA|atpA	protein	3708	20160910	UniProt	UniProtKB	D1L8M3	atpA
	YP_005089937.1	ATP synthase subunit alpha	GO:0016820	hydrolase activity, acting on acid anhydrides, catalyzing transmembrane movement of substances	F	GO_REF:0000002	IEA	InterPro:IPR000793	D1L8M3_BRANA|atpA	protein	3708	20160910	InterPro	UniProtKB	D1L8M3	atpA
	YP_005089937.1	ATP synthase subunit alpha	GO:0032559	adenyl ribonucleotide binding	F	GO_REF:0000002	IEA	InterPro:IPR033732	D1L8M3_BRANA|atpA	protein	3708	20160910	InterPro	UniProtKB	D1L8M3	atpA
	YP_005089937.1	ATP synthase subunit alpha	GO:0033178	proton-transporting two-sector ATPase complex, catalytic domain	C	GO_REF:0000002	IEA	InterPro:IPR000793	D1L8M3_BRANA|atpA	protein	3708	20160910	InterPro	UniProtKB	D1L8M3	atpA
	YP_005089937.1	ATP synthase subunit alpha	GO:0045261	proton-transporting ATP synthase complex, catalytic core F(1)	C	GO_REF:0000002	IEA	InterPro:IPR005294	D1L8M3_BRANA|atpA	protein	3708	20160910	InterPro	UniProtKB	D1L8M3	atpA
	YP_005089937.1	ATP synthase subunit alpha	GO:0045261	proton-transporting ATP synthase complex, catalytic core F(1)	C	GO_REF:0000038	IEA	UniProtKB-KW:KW-0139	D1L8M3_BRANA|atpA	protein	3708	20160910	UniProt	UniProtKB	D1L8M3	atpA
	YP_005089937.1	ATP synthase subunit alpha	GO:0046034	ATP metabolic process	P	GO_REF:0000002	IEA	InterPro:IPR004100	D1L8M3_BRANA|atpA	protein	3708	20160910	InterPro	UniProtKB	D1L8M3	atpA
	YP_005089937.1	ATP synthase subunit alpha	GO:0046933	proton-transporting ATP synthase activity, rotational mechanism	F	GO_REF:0000002	IEA	InterPro:IPR005294	D1L8M3_BRANA|atpA	protein	3708	20160910	InterPro	UniProtKB	D1L8M3	atpA
	YP_005089937.1	ATP synthase subunit alpha	GO:0046933	proton-transporting ATP synthase activity, rotational mechanism	F	GO_REF:0000020	IEA	HAMAP:MF_01346	D1L8M3_BRANA|atpA	protein	3708	20160910	UniProt	UniProtKB	D1L8M3	atpA
	YP_005089937.1	ATP synthase subunit alpha	GO:0046961	proton-transporting ATPase activity, rotational mechanism	F	GO_REF:0000002	IEA	InterPro:IPR005294	D1L8M3_BRANA|atpA	protein	3708	20160910	InterPro	UniProtKB	D1L8M3	atpA
	CAA63598.1	Glyoxysomal beta-ketoacyl-thiolase	GO:0003824	catalytic activity	F	GO_REF:0000002	IEA	InterPro:IPR016039	Q43742_BRANA	protein	3708	20160910	InterPro	UniProtKB	Q43742	Q43742
	CAA63598.1	Glyoxysomal beta-ketoacyl-thiolase	GO:0003988	acetyl-CoA C-acyltransferase activity	F	GO_REF:0000003	IEA	EC:2.3.1.16	Q43742_BRANA	protein	3708	20160910	UniProt	UniProtKB	Q43742	Q43742
	CAA63598.1	Glyoxysomal beta-ketoacyl-thiolase	GO:0008152	metabolic process	P	GO_REF:0000002	IEA	InterPro:IPR002155|InterPro:IPR016039|InterPro:IPR020610|InterPro:IPR020613|InterPro:IPR020615|InterPro:IPR020616|InterPro:IPR020617	Q43742_BRANA	protein	3708	20160910	InterPro	UniProtKB	Q43742	Q43742
	CAA63598.1	Glyoxysomal beta-ketoacyl-thiolase	GO:0016740	transferase activity	F	GO_REF:0000038	IEA	UniProtKB-KW:KW-0808	Q43742_BRANA	protein	3708	20160910	UniProt	UniProtKB	Q43742	Q43742
	CAA63598.1	Glyoxysomal beta-ketoacyl-thiolase	GO:0016746	transferase activity, transferring acyl groups	F	GO_REF:0000038	IEA	UniProtKB-KW:KW-0012	Q43742_BRANA	protein	3708	20160910	UniProt	UniProtKB	Q43742	Q43742
	CAA63598.1	Glyoxysomal beta-ketoacyl-thiolase	GO:0016747	transferase activity, transferring acyl groups other than amino-acyl groups	F	GO_REF:0000002	IEA	InterPro:IPR002155|InterPro:IPR020610|InterPro:IPR020613|InterPro:IPR020615|InterPro:IPR020616|InterPro:IPR020617	Q43742_BRANA	protein	3708	20160910	InterPro	UniProtKB	Q43742	Q43742
	BAH19491.1	AT2G47510 protein	GO:0003824	catalytic activity	F	GO_REF:0000002	IEA	InterPro:IPR008948|InterPro:IPR020557	B9DFH4_ARATH|At2g47510	protein	3702	20160910	InterPro	UniProtKB	B9DFH4	At2g47510
	BAH19491.1	AT2G47510 protein	GO:0004333	fumarate hydratase activity	F	GO_REF:0000002	IEA	InterPro:IPR005677	B9DFH4_ARATH|At2g47510	protein	3702	20160910	InterPro	UniProtKB	B9DFH4	At2g47510
	BAH19491.1	AT2G47510 protein	GO:0006099	tricarboxylic acid cycle	P	GO_REF:0000002	IEA	InterPro:IPR018951	B9DFH4_ARATH|At2g47510	protein	3702	20160910	InterPro	UniProtKB	B9DFH4	At2g47510
	BAH19491.1	AT2G47510 protein	GO:0006106	fumarate metabolic process	P	GO_REF:0000002	IEA	InterPro:IPR005677	B9DFH4_ARATH|At2g47510	protein	3702	20160910	InterPro	UniProtKB	B9DFH4	At2g47510
	BAH19491.1	AT2G47510 protein	GO:0016829	lyase activity	F	GO_REF:0000002	IEA	InterPro:IPR018951	B9DFH4_ARATH|At2g47510	protein	3702	20160910	InterPro	UniProtKB	B9DFH4	At2g47510
	BAH19491.1	AT2G47510 protein	GO:0045239	tricarboxylic acid cycle enzyme complex	C	GO_REF:0000002	IEA	InterPro:IPR005677	B9DFH4_ARATH|At2g47510	protein	3702	20160910	InterPro	UniProtKB	B9DFH4	At2g47510
	P04796.2	Glyceraldehyde-3-phosphate dehydrogenase, cytosolic	GO:0004365	glyceraldehyde-3-phosphate dehydrogenase (NAD+) (phosphorylating) activity	F	GO_REF:0000003	IEA	EC:1.2.1.12	G3PC_SINAL|GAPC	protein	3728	20160910	UniProt	UniProtKB	P04796	GAPC
	P04796.2	Glyceraldehyde-3-phosphate dehydrogenase, cytosolic	GO:0005737	cytoplasm	C	GO_REF:0000037	IEA	UniProtKB-KW:KW-0963	G3PC_SINAL|GAPC	protein	3728	20160910	UniProt	UniProtKB	P04796	GAPC
	P04796.2	Glyceraldehyde-3-phosphate dehydrogenase, cytosolic	GO:0005737	cytoplasm	C	GO_REF:0000039	IEA	UniProtKB-SubCell:SL-0086	G3PC_SINAL|GAPC	protein	3728	20160910	UniProt	UniProtKB	P04796	GAPC
	P04796.2	Glyceraldehyde-3-phosphate dehydrogenase, cytosolic	GO:0006006	glucose metabolic process	P	GO_REF:0000002	IEA	InterPro:IPR006424	G3PC_SINAL|GAPC	protein	3728	20160910	InterPro	UniProtKB	P04796	GAPC
	P04796.2	Glyceraldehyde-3-phosphate dehydrogenase, cytosolic	GO:0006096	glycolytic process	P	GO_REF:0000037	IEA	UniProtKB-KW:KW-0324	G3PC_SINAL|GAPC	protein	3728	20160910	UniProt	UniProtKB	P04796	GAPC
	P04796.2	Glyceraldehyde-3-phosphate dehydrogenase, cytosolic	GO:0006096	glycolytic process	P	GO_REF:0000041	IEA	UniPathway:UPA00109	G3PC_SINAL|GAPC	protein	3728	20160423	UniProt	UniProtKB	P04796	GAPC
	P04796.2	Glyceraldehyde-3-phosphate dehydrogenase, cytosolic	GO:0016491	oxidoreductase activity	F	GO_REF:0000037	IEA	UniProtKB-KW:KW-0560	G3PC_SINAL|GAPC	protein	3728	20160910	UniProt	UniProtKB	P04796	GAPC
	P04796.2	Glyceraldehyde-3-phosphate dehydrogenase, cytosolic	GO:0016620	oxidoreductase activity, acting on the aldehyde or oxo group of donors, NAD or NADP as acceptor	F	GO_REF:0000002	IEA	InterPro:IPR006424|InterPro:IPR020828|InterPro:IPR020829|InterPro:IPR020830|InterPro:IPR020831	G3PC_SINAL|GAPC	protein	3728	20160910	InterPro	UniProtKB	P04796	GAPC
	P04796.2	Glyceraldehyde-3-phosphate dehydrogenase, cytosolic	GO:0050661	NADP binding	F	GO_REF:0000002	IEA	InterPro:IPR006424	G3PC_SINAL|GAPC	protein	3728	20160910	InterPro	UniProtKB	P04796	GAPC
	P04796.2	Glyceraldehyde-3-phosphate dehydrogenase, cytosolic	GO:0051287	NAD binding	F	GO_REF:0000002	IEA	InterPro:IPR006424	G3PC_SINAL|GAPC	protein	3728	20160910	InterPro	UniProtKB	P04796	GAPC
	P04796.2	Glyceraldehyde-3-phosphate dehydrogenase, cytosolic	GO:0055114	oxidation-reduction process	P	GO_REF:0000002	IEA	InterPro:IPR006424|InterPro:IPR020828|InterPro:IPR020829|InterPro:IPR020830|InterPro:IPR020831	G3PC_SINAL|GAPC	protein	3728	20160910	InterPro	UniProtKB	P04796	GAPC
	P04796.2	Glyceraldehyde-3-phosphate dehydrogenase, cytosolic	GO:0055114	oxidation-reduction process	P	GO_REF:0000037	IEA	UniProtKB-KW:KW-0560	G3PC_SINAL|GAPC	protein	3728	20160910	UniProt	UniProtKB	P04796	GAPC
	NP_201156.1	Gamma carbonic anhydrase-like 1, mitochondrial	GO:0005515	protein binding	F	PMID:15821992	IPI	UniProtKB:Q9C6B3	GCAL1_ARATH|GAMMACAL1|At5g63510|MLE2.14	protein	3702	20120419	UniProt	UniProtKB	Q9FMV1	GAMMACAL1
	NP_201156.1	Gamma carbonic anhydrase-like 1, mitochondrial	GO:0005739	mitochondrion	C	GO_REF:0000037	IEA	UniProtKB-KW:KW-0496	GCAL1_ARATH|GAMMACAL1|At5g63510|MLE2.14	protein	3702	20160910	UniProt	UniProtKB	Q9FMV1	GAMMACAL1
	NP_201156.1	Gamma carbonic anhydrase-like 1, mitochondrial	GO:0016020	membrane	C	GO_REF:0000037	IEA	UniProtKB-KW:KW-0472	GCAL1_ARATH|GAMMACAL1|At5g63510|MLE2.14	protein	3702	20160910	UniProt	UniProtKB	Q9FMV1	GAMMACAL1
	NP_201156.1	Gamma carbonic anhydrase-like 1, mitochondrial	GO:0031966	mitochondrial membrane	C	GO_REF:0000039	IEA	UniProtKB-SubCell:SL-0171	GCAL1_ARATH|GAMMACAL1|At5g63510|MLE2.14	protein	3702	20160910	UniProt	UniProtKB	Q9FMV1	GAMMACAL1
	NP_201156.1	Gamma carbonic anhydrase-like 1, mitochondrial	GO:0046872	metal ion binding	F	GO_REF:0000037	IEA	UniProtKB-KW:KW-0479	GCAL1_ARATH|GAMMACAL1|At5g63510|MLE2.14	protein	3702	20160910	UniProt	UniProtKB	Q9FMV1	GAMMACAL1
	ACS68203.1	Glyceraldehyde-3-phosphate dehydrogenase	GO:0006006	glucose metabolic process	P	GO_REF:0000002	IEA	InterPro:IPR006424	D8L1X5_BRANA|GAPDH.2	protein	3708	20160910	InterPro	UniProtKB	D8L1X5	GAPDH.2
	ACS68203.1	Glyceraldehyde-3-phosphate dehydrogenase	GO:0016491	oxidoreductase activity	F	GO_REF:0000038	IEA	UniProtKB-KW:KW-0560	D8L1X5_BRANA|GAPDH.2	protein	3708	20160910	UniProt	UniProtKB	D8L1X5	GAPDH.2
	ACS68203.1	Glyceraldehyde-3-phosphate dehydrogenase	GO:0016620	oxidoreductase activity, acting on the aldehyde or oxo group of donors, NAD or NADP as acceptor	F	GO_REF:0000002	IEA	InterPro:IPR006424|InterPro:IPR020828|InterPro:IPR020829|InterPro:IPR020830|InterPro:IPR020831	D8L1X5_BRANA|GAPDH.2	protein	3708	20160910	InterPro	UniProtKB	D8L1X5	GAPDH.2
	ACS68203.1	Glyceraldehyde-3-phosphate dehydrogenase	GO:0050661	NADP binding	F	GO_REF:0000002	IEA	InterPro:IPR006424	D8L1X5_BRANA|GAPDH.2	protein	3708	20160910	InterPro	UniProtKB	D8L1X5	GAPDH.2
	ACS68203.1	Glyceraldehyde-3-phosphate dehydrogenase	GO:0051287	NAD binding	F	GO_REF:0000002	IEA	InterPro:IPR006424	D8L1X5_BRANA|GAPDH.2	protein	3708	20160910	InterPro	UniProtKB	D8L1X5	GAPDH.2
	ACS68203.1	Glyceraldehyde-3-phosphate dehydrogenase	GO:0055114	oxidation-reduction process	P	GO_REF:0000002	IEA	InterPro:IPR006424|InterPro:IPR020828|InterPro:IPR020829|InterPro:IPR020830|InterPro:IPR020831	D8L1X5_BRANA|GAPDH.2	protein	3708	20160910	InterPro	UniProtKB	D8L1X5	GAPDH.2
	ACS68203.1	Glyceraldehyde-3-phosphate dehydrogenase	GO:0055114	oxidation-reduction process	P	GO_REF:0000038	IEA	UniProtKB-KW:KW-0560	D8L1X5_BRANA|GAPDH.2	protein	3708	20160910	UniProt	UniProtKB	D8L1X5	GAPDH.2
	NP_195500.1	Phosphoenolpyruvate carboxykinase [ATP]	GO:0000166	nucleotide binding	F	GO_REF:0000037	IEA	UniProtKB-KW:KW-0547	PCKA_ARATH|PCKA|At4g37870|T28I19.150	protein	3702	20160910	UniProt	UniProtKB	Q9T074	PCKA
	NP_195500.1	Phosphoenolpyruvate carboxykinase [ATP]	GO:0004611	phosphoenolpyruvate carboxykinase activity	F	GO_REF:0000002	IEA	InterPro:IPR008210|InterPro:IPR013035	PCKA_ARATH|PCKA|At4g37870|T28I19.150	protein	3702	20160910	InterPro	UniProtKB	Q9T074	PCKA
	NP_195500.1	Phosphoenolpyruvate carboxykinase [ATP]	GO:0004612	phosphoenolpyruvate carboxykinase (ATP) activity	F	GO_REF:0000002	IEA	InterPro:IPR001272|InterPro:IPR015994	PCKA_ARATH|PCKA|At4g37870|T28I19.150	protein	3702	20160910	InterPro	UniProtKB	Q9T074	PCKA
	NP_195500.1	Phosphoenolpyruvate carboxykinase [ATP]	GO:0004612	phosphoenolpyruvate carboxykinase (ATP) activity	F	GO_REF:0000003	IEA	EC:4.1.1.49	PCKA_ARATH|PCKA|At4g37870|T28I19.150	protein	3702	20160910	UniProt	UniProtKB	Q9T074	PCKA
	NP_195500.1	Phosphoenolpyruvate carboxykinase [ATP]	GO:0004612	phosphoenolpyruvate carboxykinase (ATP) activity	F	PMID:19807880	IMP		PCKA_ARATH|PCKA|At4g37870|T28I19.150	protein	3702	20110323	TAIR	UniProtKB	Q9T074	PCKA
	NP_195500.1	Phosphoenolpyruvate carboxykinase [ATP]	GO:0005524	ATP binding	F	GO_REF:0000002	IEA	InterPro:IPR001272|InterPro:IPR015994	PCKA_ARATH|PCKA|At4g37870|T28I19.150	protein	3702	20160910	InterPro	UniProtKB	Q9T074	PCKA
	NP_195500.1	Phosphoenolpyruvate carboxykinase [ATP]	GO:0005524	ATP binding	F	GO_REF:0000037	IEA	UniProtKB-KW:KW-0067	PCKA_ARATH|PCKA|At4g37870|T28I19.150	protein	3702	20160910	UniProt	UniProtKB	Q9T074	PCKA
	NP_195500.1	Phosphoenolpyruvate carboxykinase [ATP]	GO:0005634	nucleus	C	PMID:18433157	IDA		PCKA_ARATH|PCKA|At4g37870|T28I19.150	protein	3702	20090504	TAIR	UniProtKB	Q9T074	PCKA
	NP_195500.1	Phosphoenolpyruvate carboxykinase [ATP]	GO:0005730	nucleolus	C	PMID:15496452	IDA		PCKA_ARATH|PCKA|At4g37870|T28I19.150	protein	3702	20080924	TAIR	UniProtKB	Q9T074	PCKA
	NP_195500.1	Phosphoenolpyruvate carboxykinase [ATP]	GO:0005737	cytoplasm	C	GO_REF:0000037	IEA	UniProtKB-KW:KW-0963	PCKA_ARATH|PCKA|At4g37870|T28I19.150	protein	3702	20160910	UniProt	UniProtKB	Q9T074	PCKA
	NP_195500.1	Phosphoenolpyruvate carboxykinase [ATP]	GO:0005737	cytoplasm	C	GO_REF:0000039	IEA	UniProtKB-SubCell:SL-0086	PCKA_ARATH|PCKA|At4g37870|T28I19.150	protein	3702	20160910	UniProt	UniProtKB	Q9T074	PCKA
	NP_195500.1	Phosphoenolpyruvate carboxykinase [ATP]	GO:0005829	cytosol	C	PMID:18433157	IDA		PCKA_ARATH|PCKA|At4g37870|T28I19.150	protein	3702	20090504	TAIR	UniProtKB	Q9T074	PCKA
	NP_195500.1	Phosphoenolpyruvate carboxykinase [ATP]	GO:0005829	cytosol	C	PMID:21166475	IDA		PCKA_ARATH|PCKA|At4g37870|T28I19.150	protein	3702	20110601	TAIR	UniProtKB	Q9T074	PCKA
	NP_195500.1	Phosphoenolpyruvate carboxykinase [ATP]	GO:0006094	gluconeogenesis	P	GO_REF:0000002	IEA	InterPro:IPR001272|InterPro:IPR008210|InterPro:IPR013035|InterPro:IPR015994	PCKA_ARATH|PCKA|At4g37870|T28I19.150	protein	3702	20160910	InterPro	UniProtKB	Q9T074	PCKA
	NP_195500.1	Phosphoenolpyruvate carboxykinase [ATP]	GO:0006094	gluconeogenesis	P	GO_REF:0000033	IBA	PANTHER:PTN000768953	PCKA_ARATH|PCKA|At4g37870|T28I19.150	protein	3702	20150313	GO_Central	UniProtKB	Q9T074	PCKA
	NP_195500.1	Phosphoenolpyruvate carboxykinase [ATP]	GO:0006094	gluconeogenesis	P	GO_REF:0000037	IEA	UniProtKB-KW:KW-0312	PCKA_ARATH|PCKA|At4g37870|T28I19.150	protein	3702	20160910	UniProt	UniProtKB	Q9T074	PCKA
	NP_195500.1	Phosphoenolpyruvate carboxykinase [ATP]	GO:0006094	gluconeogenesis	P	GO_REF:0000041	IEA	UniPathway:UPA00138	PCKA_ARATH|PCKA|At4g37870|T28I19.150	protein	3702	20160423	UniProt	UniProtKB	Q9T074	PCKA
	NP_195500.1	Phosphoenolpyruvate carboxykinase [ATP]	GO:0009817	defense response to fungus, incompatible interaction	P	PMID:19857612	IDA		PCKA_ARATH|PCKA|At4g37870|T28I19.150	protein	3702	20100324	TAIR	UniProtKB	Q9T074	PCKA
	NP_195500.1	Phosphoenolpyruvate carboxykinase [ATP]	GO:0016020	membrane	C	PMID:17432890	IDA		PCKA_ARATH|PCKA|At4g37870|T28I19.150	protein	3702	20080930	TAIR	UniProtKB	Q9T074	PCKA
	NP_195500.1	Phosphoenolpyruvate carboxykinase [ATP]	GO:0016036	cellular response to phosphate starvation	P	PMID:17376028	IEP		PCKA_ARATH|PCKA|At4g37870|T28I19.150	protein	3702	20100607	TAIR	UniProtKB	Q9T074	PCKA
	NP_195500.1	Phosphoenolpyruvate carboxykinase [ATP]	GO:0016829	lyase activity	F	GO_REF:0000037	IEA	UniProtKB-KW:KW-0456	PCKA_ARATH|PCKA|At4g37870|T28I19.150	protein	3702	20160910	UniProt	UniProtKB	Q9T074	PCKA
	NP_195500.1	Phosphoenolpyruvate carboxykinase [ATP]	GO:0016831	carboxy-lyase activity	F	GO_REF:0000037	IEA	UniProtKB-KW:KW-0210	PCKA_ARATH|PCKA|At4g37870|T28I19.150	protein	3702	20160910	UniProt	UniProtKB	Q9T074	PCKA
	NP_195500.1	Phosphoenolpyruvate carboxykinase [ATP]	GO:0017076	purine nucleotide binding	F	GO_REF:0000002	IEA	InterPro:IPR008210|InterPro:IPR013035	PCKA_ARATH|PCKA|At4g37870|T28I19.150	protein	3702	20160910	InterPro	UniProtKB	Q9T074	PCKA
	NP_195500.1	Phosphoenolpyruvate carboxykinase [ATP]	GO:0046686	response to cadmium ion	P	PMID:16502469	IEP		PCKA_ARATH|PCKA|At4g37870|T28I19.150	protein	3702	20100525	TAIR	UniProtKB	Q9T074	PCKA
	NP_195500.1	Phosphoenolpyruvate carboxykinase (ATP)-like protein	GO:0004611	phosphoenolpyruvate carboxykinase activity	F	GO_REF:0000002	IEA	InterPro:IPR008210|InterPro:IPR013035	Q0WWL8_ARATH|At4g37870	protein	3702	20160910	InterPro	UniProtKB	Q0WWL8	At4g37870
	NP_195500.1	Phosphoenolpyruvate carboxykinase (ATP)-like protein	GO:0004612	phosphoenolpyruvate carboxykinase (ATP) activity	F	GO_REF:0000002	IEA	InterPro:IPR001272|InterPro:IPR015994	Q0WWL8_ARATH|At4g37870	protein	3702	20160910	InterPro	UniProtKB	Q0WWL8	At4g37870
	NP_195500.1	Phosphoenolpyruvate carboxykinase (ATP)-like protein	GO:0005524	ATP binding	F	GO_REF:0000002	IEA	InterPro:IPR001272|InterPro:IPR015994	Q0WWL8_ARATH|At4g37870	protein	3702	20160910	InterPro	UniProtKB	Q0WWL8	At4g37870
	NP_195500.1	Phosphoenolpyruvate carboxykinase (ATP)-like protein	GO:0006094	gluconeogenesis	P	GO_REF:0000002	IEA	InterPro:IPR001272|InterPro:IPR008210|InterPro:IPR013035|InterPro:IPR015994	Q0WWL8_ARATH|At4g37870	protein	3702	20160910	InterPro	UniProtKB	Q0WWL8	At4g37870
	NP_195500.1	Phosphoenolpyruvate carboxykinase (ATP)-like protein	GO:0016301	kinase activity	F	GO_REF:0000038	IEA	UniProtKB-KW:KW-0418	Q0WWL8_ARATH|At4g37870	protein	3702	20160910	UniProt	UniProtKB	Q0WWL8	At4g37870
	NP_195500.1	Phosphoenolpyruvate carboxykinase (ATP)-like protein	GO:0016310	phosphorylation	P	GO_REF:0000038	IEA	UniProtKB-KW:KW-0418	Q0WWL8_ARATH|At4g37870	protein	3702	20160910	UniProt	UniProtKB	Q0WWL8	At4g37870
	NP_195500.1	Phosphoenolpyruvate carboxykinase (ATP)-like protein	GO:0017076	purine nucleotide binding	F	GO_REF:0000002	IEA	InterPro:IPR008210|InterPro:IPR013035	Q0WWL8_ARATH|At4g37870	protein	3702	20160910	InterPro	UniProtKB	Q0WWL8	At4g37870
	CAA30290.1	Ribulose bisphosphate carboxylase small chain, chloroplastic	GO:0004497	monooxygenase activity	F	GO_REF:0000037	IEA	UniProtKB-KW:KW-0503	RBS1_BRANA|RBCS	protein	3708	20160910	UniProt	UniProtKB	P05346	RBCS
	CAA30290.1	Ribulose bisphosphate carboxylase small chain, chloroplastic	GO:0009507	chloroplast	C	GO_REF:0000037	IEA	UniProtKB-KW:KW-0150	RBS1_BRANA|RBCS	protein	3708	20160910	UniProt	UniProtKB	P05346	RBCS
	CAA30290.1	Ribulose bisphosphate carboxylase small chain, chloroplastic	GO:0009507	chloroplast	C	GO_REF:0000039	IEA	UniProtKB-SubCell:SL-0049	RBS1_BRANA|RBCS	protein	3708	20160910	UniProt	UniProtKB	P05346	RBCS
	CAA30290.1	Ribulose bisphosphate carboxylase small chain, chloroplastic	GO:0009536	plastid	C	GO_REF:0000037	IEA	UniProtKB-KW:KW-0934	RBS1_BRANA|RBCS	protein	3708	20160910	UniProt	UniProtKB	P05346	RBCS
	CAA30290.1	Ribulose bisphosphate carboxylase small chain, chloroplastic	GO:0009853	photorespiration	P	GO_REF:0000037	IEA	UniProtKB-KW:KW-0601	RBS1_BRANA|RBCS	protein	3708	20160910	UniProt	UniProtKB	P05346	RBCS
	CAA30290.1	Ribulose bisphosphate carboxylase small chain, chloroplastic	GO:0015977	carbon fixation	P	GO_REF:0000037	IEA	UniProtKB-KW:KW-0120	RBS1_BRANA|RBCS	protein	3708	20160910	UniProt	UniProtKB	P05346	RBCS
	CAA30290.1	Ribulose bisphosphate carboxylase small chain, chloroplastic	GO:0015979	photosynthesis	P	GO_REF:0000037	IEA	UniProtKB-KW:KW-0602	RBS1_BRANA|RBCS	protein	3708	20160910	UniProt	UniProtKB	P05346	RBCS
	CAA30290.1	Ribulose bisphosphate carboxylase small chain, chloroplastic	GO:0016491	oxidoreductase activity	F	GO_REF:0000037	IEA	UniProtKB-KW:KW-0560	RBS1_BRANA|RBCS	protein	3708	20160910	UniProt	UniProtKB	P05346	RBCS
	CAA30290.1	Ribulose bisphosphate carboxylase small chain, chloroplastic	GO:0016829	lyase activity	F	GO_REF:0000037	IEA	UniProtKB-KW:KW-0456	RBS1_BRANA|RBCS	protein	3708	20160910	UniProt	UniProtKB	P05346	RBCS
	CAA30290.1	Ribulose bisphosphate carboxylase small chain, chloroplastic	GO:0016984	ribulose-bisphosphate carboxylase activity	F	GO_REF:0000003	IEA	EC:4.1.1.39	RBS1_BRANA|RBCS	protein	3708	20160910	UniProt	UniProtKB	P05346	RBCS
	CAA30290.1	Ribulose bisphosphate carboxylase small chain, chloroplastic	GO:0019253	reductive pentose-phosphate cycle	P	GO_REF:0000037	IEA	UniProtKB-KW:KW-0113	RBS1_BRANA|RBCS	protein	3708	20160910	UniProt	UniProtKB	P05346	RBCS
	CAA30290.1	Ribulose bisphosphate carboxylase small chain, chloroplastic	GO:0055114	oxidation-reduction process	P	GO_REF:0000037	IEA	UniProtKB-KW:KW-0560	RBS1_BRANA|RBCS	protein	3708	20160910	UniProt	UniProtKB	P05346	RBCS
	XP_013637814.1	Glyceraldehyde-3-phosphate dehydrogenase	GO:0006006	glucose metabolic process	P	GO_REF:0000002	IEA	InterPro:IPR006424	A0A0D3CMV8_BRAOL	protein	109376	20160910	InterPro	UniProtKB	A0A0D3CMV8	A0A0D3CMV8
	XP_013637814.1	Glyceraldehyde-3-phosphate dehydrogenase	GO:0016491	oxidoreductase activity	F	GO_REF:0000038	IEA	UniProtKB-KW:KW-0560	A0A0D3CMV8_BRAOL	protein	109376	20160910	UniProt	UniProtKB	A0A0D3CMV8	A0A0D3CMV8
	XP_013637814.1	Glyceraldehyde-3-phosphate dehydrogenase	GO:0016620	oxidoreductase activity, acting on the aldehyde or oxo group of donors, NAD or NADP as acceptor	F	GO_REF:0000002	IEA	InterPro:IPR006424|InterPro:IPR020828|InterPro:IPR020829|InterPro:IPR020830|InterPro:IPR020831	A0A0D3CMV8_BRAOL	protein	109376	20160910	InterPro	UniProtKB	A0A0D3CMV8	A0A0D3CMV8
	XP_013637814.1	Glyceraldehyde-3-phosphate dehydrogenase	GO:0050661	NADP binding	F	GO_REF:0000002	IEA	InterPro:IPR006424	A0A0D3CMV8_BRAOL	protein	109376	20160910	InterPro	UniProtKB	A0A0D3CMV8	A0A0D3CMV8
	XP_013637814.1	Glyceraldehyde-3-phosphate dehydrogenase	GO:0051287	NAD binding	F	GO_REF:0000002	IEA	InterPro:IPR006424	A0A0D3CMV8_BRAOL	protein	109376	20160910	InterPro	UniProtKB	A0A0D3CMV8	A0A0D3CMV8
	XP_013637814.1	Glyceraldehyde-3-phosphate dehydrogenase	GO:0055114	oxidation-reduction process	P	GO_REF:0000002	IEA	InterPro:IPR006424|InterPro:IPR020828|InterPro:IPR020829|InterPro:IPR020830|InterPro:IPR020831	A0A0D3CMV8_BRAOL	protein	109376	20160910	InterPro	UniProtKB	A0A0D3CMV8	A0A0D3CMV8
	XP_013637814.1	Glyceraldehyde-3-phosphate dehydrogenase	GO:0055114	oxidation-reduction process	P	GO_REF:0000038	IEA	UniProtKB-KW:KW-0560	A0A0D3CMV8_BRAOL	protein	109376	20160910	UniProt	UniProtKB	A0A0D3CMV8	A0A0D3CMV8
	NP_188120.1	Malate dehydrogenase 2, mitochondrial	GO:0003824	catalytic activity	F	GO_REF:0000002	IEA	InterPro:IPR015955	MDHM2_ARATH|At3g15020|K15M2.16	protein	3702	20160910	InterPro	UniProtKB	Q9LKA3	At3g15020
	NP_188120.1	Malate dehydrogenase 2, mitochondrial	GO:0005507	copper ion binding	F	PMID:20018591	IDA		MDHM2_ARATH|At3g15020|K15M2.16	protein	3702	20100122	TAIR	UniProtKB	Q9LKA3	At3g15020
	NP_188120.1	Malate dehydrogenase 2, mitochondrial	GO:0005739	mitochondrion	C	GO_REF:0000037	IEA	UniProtKB-KW:KW-0496	MDHM2_ARATH|At3g15020|K15M2.16	protein	3702	20160910	UniProt	UniProtKB	Q9LKA3	At3g15020
	NP_188120.1	Malate dehydrogenase 2, mitochondrial	GO:0005739	mitochondrion	C	PMID:14671022	IDA		MDHM2_ARATH|At3g15020|K15M2.16	protein	3702	20050120	TAIR	UniProtKB	Q9LKA3	At3g15020
	NP_188120.1	Malate dehydrogenase 2, mitochondrial	GO:0005759	mitochondrial matrix	C	GO_REF:0000039	IEA	UniProtKB-SubCell:SL-0170	MDHM2_ARATH|At3g15020|K15M2.16	protein	3702	20160910	UniProt	UniProtKB	Q9LKA3	At3g15020
	NP_188120.1	Malate dehydrogenase 2, mitochondrial	GO:0005975	carbohydrate metabolic process	P	GO_REF:0000002	IEA	InterPro:IPR015955	MDHM2_ARATH|At3g15020|K15M2.16	protein	3702	20160910	InterPro	UniProtKB	Q9LKA3	At3g15020
	NP_188120.1	Malate dehydrogenase 2, mitochondrial	GO:0006099	tricarboxylic acid cycle	P	GO_REF:0000037	IEA	UniProtKB-KW:KW-0816	MDHM2_ARATH|At3g15020|K15M2.16	protein	3702	20160910	UniProt	UniProtKB	Q9LKA3	At3g15020
	NP_188120.1	Malate dehydrogenase 2, mitochondrial	GO:0006108	malate metabolic process	P	GO_REF:0000002	IEA	InterPro:IPR001252|InterPro:IPR010097	MDHM2_ARATH|At3g15020|K15M2.16	protein	3702	20160910	InterPro	UniProtKB	Q9LKA3	At3g15020
	NP_188120.1	Malate dehydrogenase 2, mitochondrial	GO:0016020	membrane	C	PMID:17432890	IDA		MDHM2_ARATH|At3g15020|K15M2.16	protein	3702	20080930	TAIR	UniProtKB	Q9LKA3	At3g15020
	NP_188120.1	Malate dehydrogenase 2, mitochondrial	GO:0016491	oxidoreductase activity	F	GO_REF:0000002	IEA	InterPro:IPR001236	MDHM2_ARATH|At3g15020|K15M2.16	protein	3702	20160910	InterPro	UniProtKB	Q9LKA3	At3g15020
	NP_188120.1	Malate dehydrogenase 2, mitochondrial	GO:0016491	oxidoreductase activity	F	GO_REF:0000037	IEA	UniProtKB-KW:KW-0560	MDHM2_ARATH|At3g15020|K15M2.16	protein	3702	20160910	UniProt	UniProtKB	Q9LKA3	At3g15020
	NP_188120.1	Malate dehydrogenase 2, mitochondrial	GO:0016615	malate dehydrogenase activity	F	GO_REF:0000002	IEA	InterPro:IPR001252	MDHM2_ARATH|At3g15020|K15M2.16	protein	3702	20160910	InterPro	UniProtKB	Q9LKA3	At3g15020
	NP_188120.1	Malate dehydrogenase 2, mitochondrial	GO:0016616	oxidoreductase activity, acting on the CH-OH group of donors, NAD or NADP as acceptor	F	GO_REF:0000002	IEA	InterPro:IPR001557|InterPro:IPR015955|InterPro:IPR022383	MDHM2_ARATH|At3g15020|K15M2.16	protein	3702	20160910	InterPro	UniProtKB	Q9LKA3	At3g15020
	NP_188120.1	Malate dehydrogenase 2, mitochondrial	GO:0019752	carboxylic acid metabolic process	P	GO_REF:0000002	IEA	InterPro:IPR001557	MDHM2_ARATH|At3g15020|K15M2.16	protein	3702	20160910	InterPro	UniProtKB	Q9LKA3	At3g15020
	NP_188120.1	Malate dehydrogenase 2, mitochondrial	GO:0030060	L-malate dehydrogenase activity	F	GO_REF:0000002	IEA	InterPro:IPR010097	MDHM2_ARATH|At3g15020|K15M2.16	protein	3702	20160910	InterPro	UniProtKB	Q9LKA3	At3g15020
	NP_188120.1	Malate dehydrogenase 2, mitochondrial	GO:0030060	L-malate dehydrogenase activity	F	GO_REF:0000003	IEA	EC:1.1.1.37	MDHM2_ARATH|At3g15020|K15M2.16	protein	3702	20160910	UniProt	UniProtKB	Q9LKA3	At3g15020
	NP_188120.1	Malate dehydrogenase 2, mitochondrial	GO:0030060	L-malate dehydrogenase activity	F	PMID:20876337	IGI	AGI_LocusCode:AT1G53240	MDHM2_ARATH|At3g15020|K15M2.16	protein	3702	20110831	TAIR	UniProtKB	Q9LKA3	At3g15020
	NP_188120.1	Malate dehydrogenase 2, mitochondrial	GO:0042742	defense response to bacterium	P	PMID:17028151	IEP		MDHM2_ARATH|At3g15020|K15M2.16	protein	3702	20081003	TAIR	UniProtKB	Q9LKA3	At3g15020
	NP_188120.1	Malate dehydrogenase 2, mitochondrial	GO:0048046	apoplast	C	PMID:18538804	IDA		MDHM2_ARATH|At3g15020|K15M2.16	protein	3702	20080925	TAIR	UniProtKB	Q9LKA3	At3g15020
	NP_188120.1	Malate dehydrogenase 2, mitochondrial	GO:0048046	apoplast	C	PMID:21798377	IDA		MDHM2_ARATH|At3g15020|K15M2.16	protein	3702	20120914	TAIR	UniProtKB	Q9LKA3	At3g15020
	NP_188120.1	Malate dehydrogenase 2, mitochondrial	GO:0055114	oxidation-reduction process	P	GO_REF:0000002	IEA	InterPro:IPR001236|InterPro:IPR001252|InterPro:IPR001557|InterPro:IPR010097|InterPro:IPR015955|InterPro:IPR022383	MDHM2_ARATH|At3g15020|K15M2.16	protein	3702	20160910	InterPro	UniProtKB	Q9LKA3	At3g15020
	NP_188120.1	Malate dehydrogenase 2, mitochondrial	GO:0055114	oxidation-reduction process	P	GO_REF:0000037	IEA	UniProtKB-KW:KW-0560	MDHM2_ARATH|At3g15020|K15M2.16	protein	3702	20160910	UniProt	UniProtKB	Q9LKA3	At3g15020
	NP_188120.1	Malate dehydrogenase 2, mitochondrial	GO:0005829	cytosol	C	PMID:21166475	RCA		MDHM2_ARATH|At3g15020|K15M2.16	protein	3702	20110601	TAIR	UniProtKB	Q9LKA3	At3g15020
	NP_564625.1	Malate dehydrogenase 1, mitochondrial	GO:0003824	catalytic activity	F	GO_REF:0000002	IEA	InterPro:IPR015955	MDHM1_ARATH|At1g53240|F12M16.14	protein	3702	20160910	InterPro	UniProtKB	Q9ZP06	At1g53240
	NP_564625.1	Malate dehydrogenase 1, mitochondrial	GO:0005507	copper ion binding	F	PMID:20018591	IDA		MDHM1_ARATH|At1g53240|F12M16.14	protein	3702	20100122	TAIR	UniProtKB	Q9ZP06	At1g53240
	NP_564625.1	Malate dehydrogenase 1, mitochondrial	GO:0005618	cell wall	C	PMID:16287169	IDA		MDHM1_ARATH|At1g53240|F12M16.14	protein	3702	20080924	TAIR	UniProtKB	Q9ZP06	At1g53240
	NP_564625.1	Malate dehydrogenase 1, mitochondrial	GO:0005739	mitochondrion	C	GO_REF:0000037	IEA	UniProtKB-KW:KW-0496	MDHM1_ARATH|At1g53240|F12M16.14	protein	3702	20160910	UniProt	UniProtKB	Q9ZP06	At1g53240
	NP_564625.1	Malate dehydrogenase 1, mitochondrial	GO:0005739	mitochondrion	C	PMID:11743114	IDA		MDHM1_ARATH|At1g53240|F12M16.14	protein	3702	20060618	TAIR	UniProtKB	Q9ZP06	At1g53240
	NP_564625.1	Malate dehydrogenase 1, mitochondrial	GO:0005739	mitochondrion	C	PMID:11743115	IDA		MDHM1_ARATH|At1g53240|F12M16.14	protein	3702	20060618	TAIR	UniProtKB	Q9ZP06	At1g53240
	NP_564625.1	Malate dehydrogenase 1, mitochondrial	GO:0005739	mitochondrion	C	PMID:12492832	IDA		MDHM1_ARATH|At1g53240|F12M16.14	protein	3702	20060618	TAIR	UniProtKB	Q9ZP06	At1g53240
	NP_564625.1	Malate dehydrogenase 1, mitochondrial	GO:0005739	mitochondrion	C	PMID:14671022	IDA		MDHM1_ARATH|At1g53240|F12M16.14	protein	3702	20060618	TAIR	UniProtKB	Q9ZP06	At1g53240
	NP_564625.1	Malate dehydrogenase 1, mitochondrial	GO:0005739	mitochondrion	C	PMID:15276431	IDA		MDHM1_ARATH|At1g53240|F12M16.14	protein	3702	20080923	TAIR	UniProtKB	Q9ZP06	At1g53240
	NP_564625.1	Malate dehydrogenase 1, mitochondrial	GO:0005739	mitochondrion	C	PMID:18385124	IDA		MDHM1_ARATH|At1g53240|F12M16.14	protein	3702	20080926	TAIR	UniProtKB	Q9ZP06	At1g53240
	NP_564625.1	Malate dehydrogenase 1, mitochondrial	GO:0005739	mitochondrion	C	PMID:22923678	IDA		MDHM1_ARATH|At1g53240|F12M16.14	protein	3702	20120831	TAIR	UniProtKB	Q9ZP06	At1g53240
	NP_564625.1	Malate dehydrogenase 1, mitochondrial	GO:0005759	mitochondrial matrix	C	GO_REF:0000039	IEA	UniProtKB-SubCell:SL-0170	MDHM1_ARATH|At1g53240|F12M16.14	protein	3702	20160910	UniProt	UniProtKB	Q9ZP06	At1g53240
	NP_564625.1	Malate dehydrogenase 1, mitochondrial	GO:0005975	carbohydrate metabolic process	P	GO_REF:0000002	IEA	InterPro:IPR015955	MDHM1_ARATH|At1g53240|F12M16.14	protein	3702	20160910	InterPro	UniProtKB	Q9ZP06	At1g53240
	NP_564625.1	Malate dehydrogenase 1, mitochondrial	GO:0006099	tricarboxylic acid cycle	P	GO_REF:0000037	IEA	UniProtKB-KW:KW-0816	MDHM1_ARATH|At1g53240|F12M16.14	protein	3702	20160910	UniProt	UniProtKB	Q9ZP06	At1g53240
	NP_564625.1	Malate dehydrogenase 1, mitochondrial	GO:0006108	malate metabolic process	P	GO_REF:0000002	IEA	InterPro:IPR001252|InterPro:IPR010097	MDHM1_ARATH|At1g53240|F12M16.14	protein	3702	20160910	InterPro	UniProtKB	Q9ZP06	At1g53240
	NP_564625.1	Malate dehydrogenase 1, mitochondrial	GO:0009409	response to cold	P	PMID:14535880	IEP		MDHM1_ARATH|At1g53240|F12M16.14	protein	3702	20060618	TAIR	UniProtKB	Q9ZP06	At1g53240
	NP_564625.1	Malate dehydrogenase 1, mitochondrial	GO:0009507	chloroplast	C	PMID:18431481	IDA		MDHM1_ARATH|At1g53240|F12M16.14	protein	3702	20080926	TAIR	UniProtKB	Q9ZP06	At1g53240
	NP_564625.1	Malate dehydrogenase 1, mitochondrial	GO:0009651	response to salt stress	P	PMID:17916636	IEP		MDHM1_ARATH|At1g53240|F12M16.14	protein	3702	20081003	TAIR	UniProtKB	Q9ZP06	At1g53240
	NP_564625.1	Malate dehydrogenase 1, mitochondrial	GO:0016491	oxidoreductase activity	F	GO_REF:0000002	IEA	InterPro:IPR001236	MDHM1_ARATH|At1g53240|F12M16.14	protein	3702	20160910	InterPro	UniProtKB	Q9ZP06	At1g53240
	NP_564625.1	Malate dehydrogenase 1, mitochondrial	GO:0016491	oxidoreductase activity	F	GO_REF:0000037	IEA	UniProtKB-KW:KW-0560	MDHM1_ARATH|At1g53240|F12M16.14	protein	3702	20160910	UniProt	UniProtKB	Q9ZP06	At1g53240
	NP_564625.1	Malate dehydrogenase 1, mitochondrial	GO:0016615	malate dehydrogenase activity	F	GO_REF:0000002	IEA	InterPro:IPR001252	MDHM1_ARATH|At1g53240|F12M16.14	protein	3702	20160910	InterPro	UniProtKB	Q9ZP06	At1g53240
	NP_564625.1	Malate dehydrogenase 1, mitochondrial	GO:0016616	oxidoreductase activity, acting on the CH-OH group of donors, NAD or NADP as acceptor	F	GO_REF:0000002	IEA	InterPro:IPR001557|InterPro:IPR015955|InterPro:IPR022383	MDHM1_ARATH|At1g53240|F12M16.14	protein	3702	20160910	InterPro	UniProtKB	Q9ZP06	At1g53240
	NP_564625.1	Malate dehydrogenase 1, mitochondrial	GO:0019752	carboxylic acid metabolic process	P	GO_REF:0000002	IEA	InterPro:IPR001557	MDHM1_ARATH|At1g53240|F12M16.14	protein	3702	20160910	InterPro	UniProtKB	Q9ZP06	At1g53240
	NP_564625.1	Malate dehydrogenase 1, mitochondrial	GO:0030060	L-malate dehydrogenase activity	F	GO_REF:0000002	IEA	InterPro:IPR010097	MDHM1_ARATH|At1g53240|F12M16.14	protein	3702	20160910	InterPro	UniProtKB	Q9ZP06	At1g53240
	NP_564625.1	Malate dehydrogenase 1, mitochondrial	GO:0030060	L-malate dehydrogenase activity	F	GO_REF:0000003	IEA	EC:1.1.1.37	MDHM1_ARATH|At1g53240|F12M16.14	protein	3702	20160910	UniProt	UniProtKB	Q9ZP06	At1g53240
	NP_564625.1	Malate dehydrogenase 1, mitochondrial	GO:0030060	L-malate dehydrogenase activity	F	PMID:20876337	IMP		MDHM1_ARATH|At1g53240|F12M16.14	protein	3702	20110831	TAIR	UniProtKB	Q9ZP06	At1g53240
	NP_564625.1	Malate dehydrogenase 1, mitochondrial	GO:0042742	defense response to bacterium	P	PMID:17028151	IEP		MDHM1_ARATH|At1g53240|F12M16.14	protein	3702	20081003	TAIR	UniProtKB	Q9ZP06	At1g53240
	NP_564625.1	Malate dehydrogenase 1, mitochondrial	GO:0046686	response to cadmium ion	P	PMID:16502469	IEP		MDHM1_ARATH|At1g53240|F12M16.14	protein	3702	20100525	TAIR	UniProtKB	Q9ZP06	At1g53240
	NP_564625.1	Malate dehydrogenase 1, mitochondrial	GO:0048046	apoplast	C	PMID:21798377	IDA		MDHM1_ARATH|At1g53240|F12M16.14	protein	3702	20120914	TAIR	UniProtKB	Q9ZP06	At1g53240
	NP_564625.1	Malate dehydrogenase 1, mitochondrial	GO:0055114	oxidation-reduction process	P	GO_REF:0000002	IEA	InterPro:IPR001236|InterPro:IPR001252|InterPro:IPR001557|InterPro:IPR010097|InterPro:IPR015955|InterPro:IPR022383	MDHM1_ARATH|At1g53240|F12M16.14	protein	3702	20160910	InterPro	UniProtKB	Q9ZP06	At1g53240
	NP_564625.1	Malate dehydrogenase 1, mitochondrial	GO:0055114	oxidation-reduction process	P	GO_REF:0000037	IEA	UniProtKB-KW:KW-0560	MDHM1_ARATH|At1g53240|F12M16.14	protein	3702	20160910	UniProt	UniProtKB	Q9ZP06	At1g53240
	NP_564625.1	Malate dehydrogenase 1, mitochondrial	GO:0005794	Golgi apparatus	C	PMID:22430844	RCA		MDHM1_ARATH|At1g53240|F12M16.14	protein	3702	20120323	TAIR	UniProtKB	Q9ZP06	At1g53240
	NP_564625.1	Malate dehydrogenase 1, mitochondrial	GO:0005829	cytosol	C	PMID:21166475	RCA		MDHM1_ARATH|At1g53240|F12M16.14	protein	3702	20110601	TAIR	UniProtKB	Q9ZP06	At1g53240
	NP_178224.1	Fructose-bisphosphate aldolase 3, chloroplastic	GO:0003824	catalytic activity	F	GO_REF:0000002	IEA	InterPro:IPR013785	ALFP3_ARATH|FBA3|PDE345|At2g01140|F10A8.2	protein	3702	20160910	InterPro	UniProtKB	Q9ZU52	FBA3
	NP_178224.1	Fructose-bisphosphate aldolase 3, chloroplastic	GO:0004332	fructose-bisphosphate aldolase activity	F	GO_REF:0000002	IEA	InterPro:IPR000741	ALFP3_ARATH|FBA3|PDE345|At2g01140|F10A8.2	protein	3702	20160910	InterPro	UniProtKB	Q9ZU52	FBA3
	NP_178224.1	Fructose-bisphosphate aldolase 3, chloroplastic	GO:0004332	fructose-bisphosphate aldolase activity	F	GO_REF:0000003	IEA	EC:4.1.2.13	ALFP3_ARATH|FBA3|PDE345|At2g01140|F10A8.2	protein	3702	20160910	UniProt	UniProtKB	Q9ZU52	FBA3
	NP_178224.1	Fructose-bisphosphate aldolase 3, chloroplastic	GO:0004332	fructose-bisphosphate aldolase activity	F	PMID:10725559	ISS	NCBI_gi:4827251	ALFP3_ARATH|FBA3|PDE345|At2g01140|F10A8.2	protein	3702	20041210	TAIR	UniProtKB	Q9ZU52	FBA3
	NP_178224.1	Fructose-bisphosphate aldolase 3, chloroplastic	GO:0005739	mitochondrion	C	PMID:12492832	IDA		ALFP3_ARATH|FBA3|PDE345|At2g01140|F10A8.2	protein	3702	20050120	TAIR	UniProtKB	Q9ZU52	FBA3
	NP_178224.1	Fructose-bisphosphate aldolase 3, chloroplastic	GO:0005739	mitochondrion	C	PMID:14671022	IDA		ALFP3_ARATH|FBA3|PDE345|At2g01140|F10A8.2	protein	3702	20050120	TAIR	UniProtKB	Q9ZU52	FBA3
	NP_178224.1	Fructose-bisphosphate aldolase 3, chloroplastic	GO:0005739	mitochondrion	C	PMID:18385124	IDA		ALFP3_ARATH|FBA3|PDE345|At2g01140|F10A8.2	protein	3702	20080926	TAIR	UniProtKB	Q9ZU52	FBA3
	NP_178224.1	Fructose-bisphosphate aldolase 3, chloroplastic	GO:0006096	glycolytic process	P	GO_REF:0000002	IEA	InterPro:IPR000741	ALFP3_ARATH|FBA3|PDE345|At2g01140|F10A8.2	protein	3702	20160910	InterPro	UniProtKB	Q9ZU52	FBA3
	NP_178224.1	Fructose-bisphosphate aldolase 3, chloroplastic	GO:0006096	glycolytic process	P	GO_REF:0000037	IEA	UniProtKB-KW:KW-0324	ALFP3_ARATH|FBA3|PDE345|At2g01140|F10A8.2	protein	3702	20160910	UniProt	UniProtKB	Q9ZU52	FBA3
	NP_178224.1	Fructose-bisphosphate aldolase 3, chloroplastic	GO:0006096	glycolytic process	P	GO_REF:0000041	IEA	UniPathway:UPA00109	ALFP3_ARATH|FBA3|PDE345|At2g01140|F10A8.2	protein	3702	20160423	UniProt	UniProtKB	Q9ZU52	FBA3
	NP_178224.1	Fructose-bisphosphate aldolase 3, chloroplastic	GO:0006979	response to oxidative stress	P	PMID:12492832	IDA		ALFP3_ARATH|FBA3|PDE345|At2g01140|F10A8.2	protein	3702	20060616	TAIR	UniProtKB	Q9ZU52	FBA3
	NP_178224.1	Fructose-bisphosphate aldolase 3, chloroplastic	GO:0009507	chloroplast	C	GO_REF:0000037	IEA	UniProtKB-KW:KW-0150	ALFP3_ARATH|FBA3|PDE345|At2g01140|F10A8.2	protein	3702	20160910	UniProt	UniProtKB	Q9ZU52	FBA3
	NP_178224.1	Fructose-bisphosphate aldolase 3, chloroplastic	GO:0009507	chloroplast	C	PMID:10725559	ISS	NCBI_gi:4827251	ALFP3_ARATH|FBA3|PDE345|At2g01140|F10A8.2	protein	3702	20041210	TAIR	UniProtKB	Q9ZU52	FBA3
	NP_178224.1	Fructose-bisphosphate aldolase 3, chloroplastic	GO:0009507	chloroplast	C	PMID:15028209	IDA		ALFP3_ARATH|FBA3|PDE345|At2g01140|F10A8.2	protein	3702	20080923	TAIR	UniProtKB	Q9ZU52	FBA3
	NP_178224.1	Fructose-bisphosphate aldolase 3, chloroplastic	GO:0009507	chloroplast	C	PMID:18431481	IDA		ALFP3_ARATH|FBA3|PDE345|At2g01140|F10A8.2	protein	3702	20080926	TAIR	UniProtKB	Q9ZU52	FBA3
	NP_178224.1	Fructose-bisphosphate aldolase 3, chloroplastic	GO:0009534	chloroplast thylakoid	C	PMID:20061580	IDA		ALFP3_ARATH|FBA3|PDE345|At2g01140|F10A8.2	protein	3702	20111011	TAIR	UniProtKB	Q9ZU52	FBA3
	NP_178224.1	Fructose-bisphosphate aldolase 3, chloroplastic	GO:0009536	plastid	C	GO_REF:0000037	IEA	UniProtKB-KW:KW-0934	ALFP3_ARATH|FBA3|PDE345|At2g01140|F10A8.2	protein	3702	20160910	UniProt	UniProtKB	Q9ZU52	FBA3
	NP_178224.1	Fructose-bisphosphate aldolase 3, chloroplastic	GO:0009536	plastid	C	PMID:22923678	IDA		ALFP3_ARATH|FBA3|PDE345|At2g01140|F10A8.2	protein	3702	20120831	TAIR	UniProtKB	Q9ZU52	FBA3
	NP_178224.1	Fructose-bisphosphate aldolase 3, chloroplastic	GO:0009570	chloroplast stroma	C	PMID:20061580	IDA		ALFP3_ARATH|FBA3|PDE345|At2g01140|F10A8.2	protein	3702	20111011	TAIR	UniProtKB	Q9ZU52	FBA3
	NP_178224.1	Fructose-bisphosphate aldolase 3, chloroplastic	GO:0010287	plastoglobule	C	GO_REF:0000039	IEA	UniProtKB-SubCell:SL-0217	ALFP3_ARATH|FBA3|PDE345|At2g01140|F10A8.2	protein	3702	20160910	UniProt	UniProtKB	Q9ZU52	FBA3
	NP_178224.1	Fructose-bisphosphate aldolase 3, chloroplastic	GO:0010287	plastoglobule	C	PMID:16414959	IDA		ALFP3_ARATH|FBA3|PDE345|At2g01140|F10A8.2	protein	3702	20061221	TAIR	UniProtKB	Q9ZU52	FBA3
	NP_178224.1	Fructose-bisphosphate aldolase 3, chloroplastic	GO:0010287	plastoglobule	C	PMID:16461379	IDA		ALFP3_ARATH|FBA3|PDE345|At2g01140|F10A8.2	protein	3702	20061221	TAIR	UniProtKB	Q9ZU52	FBA3
	NP_178224.1	Fructose-bisphosphate aldolase 3, chloroplastic	GO:0016829	lyase activity	F	GO_REF:0000037	IEA	UniProtKB-KW:KW-0456	ALFP3_ARATH|FBA3|PDE345|At2g01140|F10A8.2	protein	3702	20160910	UniProt	UniProtKB	Q9ZU52	FBA3
	NP_178224.1	Fructose-bisphosphate aldolase 3, chloroplastic	GO:0046686	response to cadmium ion	P	PMID:16502469	IEP		ALFP3_ARATH|FBA3|PDE345|At2g01140|F10A8.2	protein	3702	20100525	TAIR	UniProtKB	Q9ZU52	FBA3
	CAA73139.1	Isocitrate dehydrogenase [NADP]	GO:0000287	magnesium ion binding	F	GO_REF:0000002	IEA	InterPro:IPR019818	O22673_APIGR|idhc	protein	4045	20160910	InterPro	UniProtKB	O22673	idhc
	CAA73139.1	Isocitrate dehydrogenase [NADP]	GO:0004450	isocitrate dehydrogenase (NADP+) activity	F	GO_REF:0000002	IEA	InterPro:IPR004790	O22673_APIGR|idhc	protein	4045	20160910	InterPro	UniProtKB	O22673	idhc
	CAA73139.1	Isocitrate dehydrogenase [NADP]	GO:0004450	isocitrate dehydrogenase (NADP+) activity	F	GO_REF:0000003	IEA	EC:1.1.1.42	O22673_APIGR|idhc	protein	4045	20160910	UniProt	UniProtKB	O22673	idhc
	CAA73139.1	Isocitrate dehydrogenase [NADP]	GO:0006099	tricarboxylic acid cycle	P	GO_REF:0000038	IEA	UniProtKB-KW:KW-0816	O22673_APIGR|idhc	protein	4045	20160910	UniProt	UniProtKB	O22673	idhc
	CAA73139.1	Isocitrate dehydrogenase [NADP]	GO:0006102	isocitrate metabolic process	P	GO_REF:0000002	IEA	InterPro:IPR004790	O22673_APIGR|idhc	protein	4045	20160910	InterPro	UniProtKB	O22673	idhc
	CAA73139.1	Isocitrate dehydrogenase [NADP]	GO:0016491	oxidoreductase activity	F	GO_REF:0000038	IEA	UniProtKB-KW:KW-0560	O22673_APIGR|idhc	protein	4045	20160910	UniProt	UniProtKB	O22673	idhc
	CAA73139.1	Isocitrate dehydrogenase [NADP]	GO:0016616	oxidoreductase activity, acting on the CH-OH group of donors, NAD or NADP as acceptor	F	GO_REF:0000002	IEA	InterPro:IPR019818|InterPro:IPR024084	O22673_APIGR|idhc	protein	4045	20160910	InterPro	UniProtKB	O22673	idhc
	CAA73139.1	Isocitrate dehydrogenase [NADP]	GO:0046872	metal ion binding	F	GO_REF:0000038	IEA	UniProtKB-KW:KW-0479	O22673_APIGR|idhc	protein	4045	20160910	UniProt	UniProtKB	O22673	idhc
	CAA73139.1	Isocitrate dehydrogenase [NADP]	GO:0051287	NAD binding	F	GO_REF:0000002	IEA	InterPro:IPR019818	O22673_APIGR|idhc	protein	4045	20160910	InterPro	UniProtKB	O22673	idhc
	CAA73139.1	Isocitrate dehydrogenase [NADP]	GO:0055114	oxidation-reduction process	P	GO_REF:0000002	IEA	InterPro:IPR004790|InterPro:IPR019818|InterPro:IPR024084	O22673_APIGR|idhc	protein	4045	20160910	InterPro	UniProtKB	O22673	idhc
	CAA73139.1	Isocitrate dehydrogenase [NADP]	GO:0055114	oxidation-reduction process	P	GO_REF:0000038	IEA	UniProtKB-KW:KW-0560	O22673_APIGR|idhc	protein	4045	20160910	UniProt	UniProtKB	O22673	idhc
	XP_013637326.1	Fructose-bisphosphate aldolase	GO:0003824	catalytic activity	F	GO_REF:0000002	IEA	InterPro:IPR013785	A0A0D3BYD7_BRAOL	protein	109376	20160910	InterPro	UniProtKB	A0A0D3BYD7	A0A0D3BYD7
	XP_013637326.1	Fructose-bisphosphate aldolase	GO:0004332	fructose-bisphosphate aldolase activity	F	GO_REF:0000002	IEA	InterPro:IPR000741	A0A0D3BYD7_BRAOL	protein	109376	20160910	InterPro	UniProtKB	A0A0D3BYD7	A0A0D3BYD7
	XP_013637326.1	Fructose-bisphosphate aldolase	GO:0004332	fructose-bisphosphate aldolase activity	F	GO_REF:0000003	IEA	EC:4.1.2.13	A0A0D3BYD7_BRAOL	protein	109376	20160910	UniProt	UniProtKB	A0A0D3BYD7	A0A0D3BYD7
	XP_013637326.1	Fructose-bisphosphate aldolase	GO:0006096	glycolytic process	P	GO_REF:0000002	IEA	InterPro:IPR000741	A0A0D3BYD7_BRAOL	protein	109376	20160910	InterPro	UniProtKB	A0A0D3BYD7	A0A0D3BYD7
	XP_013637326.1	Fructose-bisphosphate aldolase	GO:0006096	glycolytic process	P	GO_REF:0000038	IEA	UniProtKB-KW:KW-0324	A0A0D3BYD7_BRAOL	protein	109376	20160910	UniProt	UniProtKB	A0A0D3BYD7	A0A0D3BYD7
	XP_013637326.1	Fructose-bisphosphate aldolase	GO:0006096	glycolytic process	P	GO_REF:0000041	IEA	UniPathway:UPA00109	A0A0D3BYD7_BRAOL	protein	109376	20160423	UniProt	UniProtKB	A0A0D3BYD7	A0A0D3BYD7
	XP_013637326.1	Fructose-bisphosphate aldolase	GO:0016829	lyase activity	F	GO_REF:0000038	IEA	UniProtKB-KW:KW-0456	A0A0D3BYD7_BRAOL	protein	109376	20160910	UniProt	UniProtKB	A0A0D3BYD7	A0A0D3BYD7
	NP_197053.1	UDP-glucose 6-dehydrogenase 3	GO:0003979	UDP-glucose 6-dehydrogenase activity	F	GO_REF:0000002	IEA	InterPro:IPR028356	UGDH3_ARATH|UGD3|At5g15490|T20K14_100	protein	3702	20160910	InterPro	UniProtKB	Q9LF33	UGD3
	NP_197053.1	UDP-glucose 6-dehydrogenase 3	GO:0003979	UDP-glucose 6-dehydrogenase activity	F	GO_REF:0000003	IEA	EC:1.1.1.22	UGDH3_ARATH|UGD3|At5g15490|T20K14_100	protein	3702	20160910	UniProt	UniProtKB	Q9LF33	UGD3
	NP_197053.1	UDP-glucose 6-dehydrogenase 3	GO:0003979	UDP-glucose 6-dehydrogenase activity	F	PMID:18057039	IDA		UGDH3_ARATH|UGD3|At5g15490|T20K14_100	protein	3702	20130318	UniProt	UniProtKB	Q9LF33	UGD3
	NP_197053.1	UDP-glucose 6-dehydrogenase 3	GO:0003979	UDP-glucose 6-dehydrogenase activity	F	PMID:21949134	IGI	AGI_LocusCode:At3g29630	UGDH3_ARATH|UGD3|At5g15490|T20K14_100	protein	3702	20111028	TAIR	UniProtKB	Q9LF33	UGD3
	NP_197053.1	UDP-glucose 6-dehydrogenase 3	GO:0005618	cell wall	C	PMID:16287169	IDA		UGDH3_ARATH|UGD3|At5g15490|T20K14_100	protein	3702	20080924	TAIR	UniProtKB	Q9LF33	UGD3
	NP_197053.1	UDP-glucose 6-dehydrogenase 3	GO:0005634	nucleus	C	PMID:18433157	IDA		UGDH3_ARATH|UGD3|At5g15490|T20K14_100	protein	3702	20090504	TAIR	UniProtKB	Q9LF33	UGD3
	NP_197053.1	UDP-glucose 6-dehydrogenase 3	GO:0005829	cytosol	C	PMID:18433157	IDA		UGDH3_ARATH|UGD3|At5g15490|T20K14_100	protein	3702	20090504	TAIR	UniProtKB	Q9LF33	UGD3
	NP_197053.1	UDP-glucose 6-dehydrogenase 3	GO:0005829	cytosol	C	PMID:21166475	IDA		UGDH3_ARATH|UGD3|At5g15490|T20K14_100	protein	3702	20110601	TAIR	UniProtKB	Q9LF33	UGD3
	NP_197053.1	UDP-glucose 6-dehydrogenase 3	GO:0005975	carbohydrate metabolic process	P	PMID:21949134	IGI	AGI_LocusCode:At3g29630	UGDH3_ARATH|UGD3|At5g15490|T20K14_100	protein	3702	20111028	TAIR	UniProtKB	Q9LF33	UGD3
	NP_197053.1	UDP-glucose 6-dehydrogenase 3	GO:0006024	glycosaminoglycan biosynthetic process	P	GO_REF:0000033	IBA	PANTHER:PTN000146691	UGDH3_ARATH|UGD3|At5g15490|T20K14_100	protein	3702	20150529	GO_Central	UniProtKB	Q9LF33	UGD3
	NP_197053.1	UDP-glucose 6-dehydrogenase 3	GO:0006065	UDP-glucuronate biosynthetic process	P	GO_REF:0000041	IEA	UniPathway:UPA00038	UGDH3_ARATH|UGD3|At5g15490|T20K14_100	protein	3702	20160423	UniProt	UniProtKB	Q9LF33	UGD3
	NP_197053.1	UDP-glucose 6-dehydrogenase 3	GO:0006065	UDP-glucuronate biosynthetic process	P	PMID:18057039	IDA		UGDH3_ARATH|UGD3|At5g15490|T20K14_100	protein	3702	20130318	UniProt	UniProtKB	Q9LF33	UGD3
	NP_197053.1	UDP-glucose 6-dehydrogenase 3	GO:0016491	oxidoreductase activity	F	GO_REF:0000037	IEA	UniProtKB-KW:KW-0560	UGDH3_ARATH|UGD3|At5g15490|T20K14_100	protein	3702	20160910	UniProt	UniProtKB	Q9LF33	UGD3
	NP_197053.1	UDP-glucose 6-dehydrogenase 3	GO:0016616	oxidoreductase activity, acting on the CH-OH group of donors, NAD or NADP as acceptor	F	GO_REF:0000002	IEA	InterPro:IPR001732|InterPro:IPR014026|InterPro:IPR014027|InterPro:IPR017476	UGDH3_ARATH|UGD3|At5g15490|T20K14_100	protein	3702	20160910	InterPro	UniProtKB	Q9LF33	UGD3
	NP_197053.1	UDP-glucose 6-dehydrogenase 3	GO:0051287	NAD binding	F	GO_REF:0000002	IEA	InterPro:IPR001732|InterPro:IPR014026|InterPro:IPR014027	UGDH3_ARATH|UGD3|At5g15490|T20K14_100	protein	3702	20160910	InterPro	UniProtKB	Q9LF33	UGD3
	NP_197053.1	UDP-glucose 6-dehydrogenase 3	GO:0052546	cell wall pectin metabolic process	P	PMID:21949134	IGI	AGI_LocusCode:At3g29630	UGDH3_ARATH|UGD3|At5g15490|T20K14_100	protein	3702	20111028	TAIR	UniProtKB	Q9LF33	UGD3
	NP_197053.1	UDP-glucose 6-dehydrogenase 3	GO:0055114	oxidation-reduction process	P	GO_REF:0000002	IEA	InterPro:IPR001732|InterPro:IPR008927|InterPro:IPR014026|InterPro:IPR014027|InterPro:IPR017476	UGDH3_ARATH|UGD3|At5g15490|T20K14_100	protein	3702	20160910	InterPro	UniProtKB	Q9LF33	UGD3
	NP_197053.1	UDP-glucose 6-dehydrogenase 3	GO:0055114	oxidation-reduction process	P	GO_REF:0000037	IEA	UniProtKB-KW:KW-0560	UGDH3_ARATH|UGD3|At5g15490|T20K14_100	protein	3702	20160910	UniProt	UniProtKB	Q9LF33	UGD3
	AFJ42572.1	Glyceraldehyde-3-phosphate dehydrogenase	GO:0006006	glucose metabolic process	P	GO_REF:0000002	IEA	InterPro:IPR006424	I2AWM5_SESIN|GAPDH	protein	4182	20160910	InterPro	UniProtKB	I2AWM5	GAPDH
	AFJ42572.1	Glyceraldehyde-3-phosphate dehydrogenase	GO:0016491	oxidoreductase activity	F	GO_REF:0000038	IEA	UniProtKB-KW:KW-0560	I2AWM5_SESIN|GAPDH	protein	4182	20160910	UniProt	UniProtKB	I2AWM5	GAPDH
	AFJ42572.1	Glyceraldehyde-3-phosphate dehydrogenase	GO:0016620	oxidoreductase activity, acting on the aldehyde or oxo group of donors, NAD or NADP as acceptor	F	GO_REF:0000002	IEA	InterPro:IPR006424|InterPro:IPR020828|InterPro:IPR020829|InterPro:IPR020830|InterPro:IPR020831	I2AWM5_SESIN|GAPDH	protein	4182	20160910	InterPro	UniProtKB	I2AWM5	GAPDH
	AFJ42572.1	Glyceraldehyde-3-phosphate dehydrogenase	GO:0050661	NADP binding	F	GO_REF:0000002	IEA	InterPro:IPR006424	I2AWM5_SESIN|GAPDH	protein	4182	20160910	InterPro	UniProtKB	I2AWM5	GAPDH
	AFJ42572.1	Glyceraldehyde-3-phosphate dehydrogenase	GO:0051287	NAD binding	F	GO_REF:0000002	IEA	InterPro:IPR006424	I2AWM5_SESIN|GAPDH	protein	4182	20160910	InterPro	UniProtKB	I2AWM5	GAPDH
	AFJ42572.1	Glyceraldehyde-3-phosphate dehydrogenase	GO:0055114	oxidation-reduction process	P	GO_REF:0000002	IEA	InterPro:IPR006424|InterPro:IPR020828|InterPro:IPR020829|InterPro:IPR020830|InterPro:IPR020831	I2AWM5_SESIN|GAPDH	protein	4182	20160910	InterPro	UniProtKB	I2AWM5	GAPDH
	AFJ42572.1	Glyceraldehyde-3-phosphate dehydrogenase	GO:0055114	oxidation-reduction process	P	GO_REF:0000038	IEA	UniProtKB-KW:KW-0560	I2AWM5_SESIN|GAPDH	protein	4182	20160910	UniProt	UniProtKB	I2AWM5	GAPDH
	NP_172664.1	Pyrophosphate--fructose 6-phosphate 1-phosphotransferase subunit beta 1	GO:0003824	catalytic activity	F	GO_REF:0000037	IEA	UniProtKB-KW:KW-0021	PFPB1_ARATH|PFP-BETA1|At1g12000|F12F1.13	protein	3702	20160910	UniProt	UniProtKB	Q8W4M5	PFP-BETA1
	NP_172664.1	Pyrophosphate--fructose 6-phosphate 1-phosphotransferase subunit beta 1	GO:0003872	6-phosphofructokinase activity	F	GO_REF:0000002	IEA	InterPro:IPR000023|InterPro:IPR022953	PFPB1_ARATH|PFP-BETA1|At1g12000|F12F1.13	protein	3702	20160910	InterPro	UniProtKB	Q8W4M5	PFP-BETA1
	NP_172664.1	Pyrophosphate--fructose 6-phosphate 1-phosphotransferase subunit beta 1	GO:0003872	6-phosphofructokinase activity	F	GO_REF:0000020	IEA	HAMAP:MF_03185	PFPB1_ARATH|PFP-BETA1|At1g12000|F12F1.13	protein	3702	20160910	UniProt	UniProtKB	Q8W4M5	PFP-BETA1
	NP_172664.1	Pyrophosphate--fructose 6-phosphate 1-phosphotransferase subunit beta 1	GO:0005524	ATP binding	F	GO_REF:0000002	IEA	InterPro:IPR011183	PFPB1_ARATH|PFP-BETA1|At1g12000|F12F1.13	protein	3702	20160910	InterPro	UniProtKB	Q8W4M5	PFP-BETA1
	NP_172664.1	Pyrophosphate--fructose 6-phosphate 1-phosphotransferase subunit beta 1	GO:0005618	cell wall	C	PMID:16287169	IDA		PFPB1_ARATH|PFP-BETA1|At1g12000|F12F1.13	protein	3702	20080924	TAIR	UniProtKB	Q8W4M5	PFP-BETA1
	NP_172664.1	Pyrophosphate--fructose 6-phosphate 1-phosphotransferase subunit beta 1	GO:0005737	cytoplasm	C	GO_REF:0000020	IEA	HAMAP:MF_03185	PFPB1_ARATH|PFP-BETA1|At1g12000|F12F1.13	protein	3702	20160910	UniProt	UniProtKB	Q8W4M5	PFP-BETA1
	NP_172664.1	Pyrophosphate--fructose 6-phosphate 1-phosphotransferase subunit beta 1	GO:0005737	cytoplasm	C	GO_REF:0000037	IEA	UniProtKB-KW:KW-0963	PFPB1_ARATH|PFP-BETA1|At1g12000|F12F1.13	protein	3702	20160910	UniProt	UniProtKB	Q8W4M5	PFP-BETA1
	NP_172664.1	Pyrophosphate--fructose 6-phosphate 1-phosphotransferase subunit beta 1	GO:0005737	cytoplasm	C	GO_REF:0000039	IEA	UniProtKB-SubCell:SL-0086	PFPB1_ARATH|PFP-BETA1|At1g12000|F12F1.13	protein	3702	20160910	UniProt	UniProtKB	Q8W4M5	PFP-BETA1
	NP_172664.1	Pyrophosphate--fructose 6-phosphate 1-phosphotransferase subunit beta 1	GO:0005829	cytosol	C	PMID:21166475	IDA		PFPB1_ARATH|PFP-BETA1|At1g12000|F12F1.13	protein	3702	20110601	TAIR	UniProtKB	Q8W4M5	PFP-BETA1
	NP_172664.1	Pyrophosphate--fructose 6-phosphate 1-phosphotransferase subunit beta 1	GO:0006002	fructose 6-phosphate metabolic process	P	GO_REF:0000002	IEA	InterPro:IPR022953	PFPB1_ARATH|PFP-BETA1|At1g12000|F12F1.13	protein	3702	20160910	InterPro	UniProtKB	Q8W4M5	PFP-BETA1
	NP_172664.1	Pyrophosphate--fructose 6-phosphate 1-phosphotransferase subunit beta 1	GO:0006096	glycolytic process	P	GO_REF:0000002	IEA	InterPro:IPR000023|InterPro:IPR011183|InterPro:IPR022953	PFPB1_ARATH|PFP-BETA1|At1g12000|F12F1.13	protein	3702	20160910	InterPro	UniProtKB	Q8W4M5	PFP-BETA1
	NP_172664.1	Pyrophosphate--fructose 6-phosphate 1-phosphotransferase subunit beta 1	GO:0006096	glycolytic process	P	GO_REF:0000020	IEA	HAMAP:MF_03185	PFPB1_ARATH|PFP-BETA1|At1g12000|F12F1.13	protein	3702	20160910	UniProt	UniProtKB	Q8W4M5	PFP-BETA1
	NP_172664.1	Pyrophosphate--fructose 6-phosphate 1-phosphotransferase subunit beta 1	GO:0006096	glycolytic process	P	GO_REF:0000037	IEA	UniProtKB-KW:KW-0324	PFPB1_ARATH|PFP-BETA1|At1g12000|F12F1.13	protein	3702	20160910	UniProt	UniProtKB	Q8W4M5	PFP-BETA1
	NP_172664.1	Pyrophosphate--fructose 6-phosphate 1-phosphotransferase subunit beta 1	GO:0006096	glycolytic process	P	GO_REF:0000041	IEA	UniPathway:UPA00109	PFPB1_ARATH|PFP-BETA1|At1g12000|F12F1.13	protein	3702	20160423	UniProt	UniProtKB	Q8W4M5	PFP-BETA1
	NP_172664.1	Pyrophosphate--fructose 6-phosphate 1-phosphotransferase subunit beta 1	GO:0008152	metabolic process	P	GO_REF:0000037	IEA	UniProtKB-KW:KW-0021	PFPB1_ARATH|PFP-BETA1|At1g12000|F12F1.13	protein	3702	20160910	UniProt	UniProtKB	Q8W4M5	PFP-BETA1
	NP_172664.1	Pyrophosphate--fructose 6-phosphate 1-phosphotransferase subunit beta 1	GO:0009735	response to cytokinin	P	PMID:24064926	IDA		PFPB1_ARATH|PFP-BETA1|At1g12000|F12F1.13	protein	3702	20140131	TAIR	UniProtKB	Q8W4M5	PFP-BETA1
	NP_172664.1	Pyrophosphate--fructose 6-phosphate 1-phosphotransferase subunit beta 1	GO:0015979	photosynthesis	P	PMID:19533038	IMP		PFPB1_ARATH|PFP-BETA1|At1g12000|F12F1.13	protein	3702	20100131	TAIR	UniProtKB	Q8W4M5	PFP-BETA1
	NP_172664.1	Pyrophosphate--fructose 6-phosphate 1-phosphotransferase subunit beta 1	GO:0016020	membrane	C	PMID:17432890	IDA		PFPB1_ARATH|PFP-BETA1|At1g12000|F12F1.13	protein	3702	20080930	TAIR	UniProtKB	Q8W4M5	PFP-BETA1
	NP_172664.1	Pyrophosphate--fructose 6-phosphate 1-phosphotransferase subunit beta 1	GO:0016301	kinase activity	F	GO_REF:0000037	IEA	UniProtKB-KW:KW-0418	PFPB1_ARATH|PFP-BETA1|At1g12000|F12F1.13	protein	3702	20160910	UniProt	UniProtKB	Q8W4M5	PFP-BETA1
	NP_172664.1	Pyrophosphate--fructose 6-phosphate 1-phosphotransferase subunit beta 1	GO:0016310	phosphorylation	P	GO_REF:0000037	IEA	UniProtKB-KW:KW-0418	PFPB1_ARATH|PFP-BETA1|At1g12000|F12F1.13	protein	3702	20160910	UniProt	UniProtKB	Q8W4M5	PFP-BETA1
	NP_172664.1	Pyrophosphate--fructose 6-phosphate 1-phosphotransferase subunit beta 1	GO:0016740	transferase activity	F	GO_REF:0000037	IEA	UniProtKB-KW:KW-0808	PFPB1_ARATH|PFP-BETA1|At1g12000|F12F1.13	protein	3702	20160910	UniProt	UniProtKB	Q8W4M5	PFP-BETA1
	NP_172664.1	Pyrophosphate--fructose 6-phosphate 1-phosphotransferase subunit beta 1	GO:0046686	response to cadmium ion	P	PMID:16502469	IEP		PFPB1_ARATH|PFP-BETA1|At1g12000|F12F1.13	protein	3702	20100525	TAIR	UniProtKB	Q8W4M5	PFP-BETA1
	NP_172664.1	Pyrophosphate--fructose 6-phosphate 1-phosphotransferase subunit beta 1	GO:0046835	carbohydrate phosphorylation	P	GO_REF:0000108	IEA	GO:0047334	PFPB1_ARATH|PFP-BETA1|At1g12000|F12F1.13	protein	3702	20160911	GOC	UniProtKB	Q8W4M5	PFP-BETA1
	NP_172664.1	Pyrophosphate--fructose 6-phosphate 1-phosphotransferase subunit beta 1	GO:0046872	metal ion binding	F	GO_REF:0000037	IEA	UniProtKB-KW:KW-0479	PFPB1_ARATH|PFP-BETA1|At1g12000|F12F1.13	protein	3702	20160910	UniProt	UniProtKB	Q8W4M5	PFP-BETA1
	NP_172664.1	Pyrophosphate--fructose 6-phosphate 1-phosphotransferase subunit beta 1	GO:0047334	diphosphate-fructose-6-phosphate 1-phosphotransferase activity	F	GO_REF:0000002	IEA	InterPro:IPR011183	PFPB1_ARATH|PFP-BETA1|At1g12000|F12F1.13	protein	3702	20160910	InterPro	UniProtKB	Q8W4M5	PFP-BETA1
	NP_172664.1	Pyrophosphate--fructose 6-phosphate 1-phosphotransferase subunit beta 1	GO:0047334	diphosphate-fructose-6-phosphate 1-phosphotransferase activity	F	GO_REF:0000003	IEA	EC:2.7.1.90	PFPB1_ARATH|PFP-BETA1|At1g12000|F12F1.13	protein	3702	20160910	UniProt	UniProtKB	Q8W4M5	PFP-BETA1
	NP_172664.1	Pyrophosphate--fructose 6-phosphate 1-phosphotransferase subunit beta 1	GO:0047334	diphosphate-fructose-6-phosphate 1-phosphotransferase activity	F	PMID:19533038	IMP		PFPB1_ARATH|PFP-BETA1|At1g12000|F12F1.13	protein	3702	20100131	TAIR	UniProtKB	Q8W4M5	PFP-BETA1
	NP_172664.1	Pyrophosphate--fructose 6-phosphate 1-phosphotransferase subunit beta 1	GO:0061615	glycolytic process through fructose-6-phosphate	P	GO_REF:0000108	IEA	GO:0003872	PFPB1_ARATH|PFP-BETA1|At1g12000|F12F1.13	protein	3702	20160911	GOC	UniProtKB	Q8W4M5	PFP-BETA1
	NP_195308.1	Aconitate hydratase 1	GO:0003994	aconitate hydratase activity	F	GO_REF:0000003	IEA	EC:4.2.1.3	ACO1_ARATH|ACO1|ACO|At4g35830|F4B14.100	protein	3702	20160910	UniProt	UniProtKB	Q42560	ACO1
	NP_195308.1	Aconitate hydratase 1	GO:0003994	aconitate hydratase activity	F	PMID:17013749	IMP		ACO1_ARATH|ACO1|ACO|At4g35830|F4B14.100	protein	3702	20100719	TAIR	UniProtKB	Q42560	ACO1
	NP_195308.1	Aconitate hydratase 1	GO:0005507	copper ion binding	F	PMID:20018591	IDA		ACO1_ARATH|ACO1|ACO|At4g35830|F4B14.100	protein	3702	20100122	TAIR	UniProtKB	Q42560	ACO1
	NP_195308.1	Aconitate hydratase 1	GO:0005737	cytoplasm	C	GO_REF:0000037	IEA	UniProtKB-KW:KW-0963	ACO1_ARATH|ACO1|ACO|At4g35830|F4B14.100	protein	3702	20160910	UniProt	UniProtKB	Q42560	ACO1
	NP_195308.1	Aconitate hydratase 1	GO:0005737	cytoplasm	C	GO_REF:0000039	IEA	UniProtKB-SubCell:SL-0086	ACO1_ARATH|ACO1|ACO|At4g35830|F4B14.100	protein	3702	20160910	UniProt	UniProtKB	Q42560	ACO1
	NP_195308.1	Aconitate hydratase 1	GO:0005739	mitochondrion	C	GO_REF:0000037	IEA	UniProtKB-KW:KW-0496	ACO1_ARATH|ACO1|ACO|At4g35830|F4B14.100	protein	3702	20160910	UniProt	UniProtKB	Q42560	ACO1
	NP_195308.1	Aconitate hydratase 1	GO:0005739	mitochondrion	C	GO_REF:0000039	IEA	UniProtKB-SubCell:SL-0173	ACO1_ARATH|ACO1|ACO|At4g35830|F4B14.100	protein	3702	20160910	UniProt	UniProtKB	Q42560	ACO1
	NP_195308.1	Aconitate hydratase 1	GO:0005739	mitochondrion	C	PMID:14671022	IDA		ACO1_ARATH|ACO1|ACO|At4g35830|F4B14.100	protein	3702	20050120	TAIR	UniProtKB	Q42560	ACO1
	NP_195308.1	Aconitate hydratase 1	GO:0005773	vacuole	C	PMID:15539469	IDA		ACO1_ARATH|ACO1|ACO|At4g35830|F4B14.100	protein	3702	20080924	TAIR	UniProtKB	Q42560	ACO1
	NP_195308.1	Aconitate hydratase 1	GO:0005829	cytosol	C	PMID:17013749	NAS		ACO1_ARATH|ACO1|ACO|At4g35830|F4B14.100	protein	3702	20100719	TAIR	UniProtKB	Q42560	ACO1
	NP_195308.1	Aconitate hydratase 1	GO:0005829	cytosol	C	PMID:21166475	IDA		ACO1_ARATH|ACO1|ACO|At4g35830|F4B14.100	protein	3702	20110601	TAIR	UniProtKB	Q42560	ACO1
	NP_195308.1	Aconitate hydratase 1	GO:0005886	plasma membrane	C	PMID:17644812	IDA		ACO1_ARATH|ACO1|ACO|At4g35830|F4B14.100	protein	3702	20080926	TAIR	UniProtKB	Q42560	ACO1
	NP_195308.1	Aconitate hydratase 1	GO:0006099	tricarboxylic acid cycle	P	GO_REF:0000037	IEA	UniProtKB-KW:KW-0816	ACO1_ARATH|ACO1|ACO|At4g35830|F4B14.100	protein	3702	20160910	UniProt	UniProtKB	Q42560	ACO1
	NP_195308.1	Aconitate hydratase 1	GO:0006099	tricarboxylic acid cycle	P	GO_REF:0000041	IEA	UniPathway:UPA00223	ACO1_ARATH|ACO1|ACO|At4g35830|F4B14.100	protein	3702	20160423	UniProt	UniProtKB	Q42560	ACO1
	NP_195308.1	Aconitate hydratase 1	GO:0006101	citrate metabolic process	P	PMID:17013749	IMP		ACO1_ARATH|ACO1|ACO|At4g35830|F4B14.100	protein	3702	20100719	TAIR	UniProtKB	Q42560	ACO1
	NP_195308.1	Aconitate hydratase 1	GO:0006102	isocitrate metabolic process	P	PMID:17013749	IMP		ACO1_ARATH|ACO1|ACO|At4g35830|F4B14.100	protein	3702	20100719	TAIR	UniProtKB	Q42560	ACO1
	NP_195308.1	Aconitate hydratase 1	GO:0008152	metabolic process	P	GO_REF:0000002	IEA	InterPro:IPR000573|InterPro:IPR001030|InterPro:IPR015931|InterPro:IPR015932|InterPro:IPR015937	ACO1_ARATH|ACO1|ACO|At4g35830|F4B14.100	protein	3702	20160910	InterPro	UniProtKB	Q42560	ACO1
	NP_195308.1	Aconitate hydratase 1	GO:0009506	plasmodesma	C	PMID:21533090	IDA		ACO1_ARATH|ACO1|ACO|At4g35830|F4B14.100	protein	3702	20110715	TAIR	UniProtKB	Q42560	ACO1
	NP_195308.1	Aconitate hydratase 1	GO:0009651	response to salt stress	P	PMID:17916636	IEP		ACO1_ARATH|ACO1|ACO|At4g35830|F4B14.100	protein	3702	20081003	TAIR	UniProtKB	Q42560	ACO1
	NP_195308.1	Aconitate hydratase 1	GO:0016829	lyase activity	F	GO_REF:0000037	IEA	UniProtKB-KW:KW-0456	ACO1_ARATH|ACO1|ACO|At4g35830|F4B14.100	protein	3702	20160910	UniProt	UniProtKB	Q42560	ACO1
	NP_195308.1	Aconitate hydratase 1	GO:0046872	metal ion binding	F	GO_REF:0000037	IEA	UniProtKB-KW:KW-0479	ACO1_ARATH|ACO1|ACO|At4g35830|F4B14.100	protein	3702	20160910	UniProt	UniProtKB	Q42560	ACO1
	NP_195308.1	Aconitate hydratase 1	GO:0048027	mRNA 5'-UTR binding	F	PMID:17013749	IDA		ACO1_ARATH|ACO1|ACO|At4g35830|F4B14.100	protein	3702	20100719	TAIR	UniProtKB	Q42560	ACO1
	NP_195308.1	Aconitate hydratase 1	GO:0048046	apoplast	C	PMID:18538804	IDA		ACO1_ARATH|ACO1|ACO|At4g35830|F4B14.100	protein	3702	20080925	TAIR	UniProtKB	Q42560	ACO1
	NP_195308.1	Aconitate hydratase 1	GO:0051536	iron-sulfur cluster binding	F	GO_REF:0000037	IEA	UniProtKB-KW:KW-0411	ACO1_ARATH|ACO1|ACO|At4g35830|F4B14.100	protein	3702	20160910	UniProt	UniProtKB	Q42560	ACO1
	NP_195308.1	Aconitate hydratase 1	GO:0051539	4 iron, 4 sulfur cluster binding	F	GO_REF:0000037	IEA	UniProtKB-KW:KW-0004	ACO1_ARATH|ACO1|ACO|At4g35830|F4B14.100	protein	3702	20160910	UniProt	UniProtKB	Q42560	ACO1
	CDX93275.1	BnaC04g46210D protein	GO:0030246	carbohydrate binding	F	GO_REF:0000002	IEA	InterPro:IPR033734	A0A078DVB8_BRANA|BnaC04g46210D|GSBRNA2T00155234001	protein	3708	20160910	InterPro	UniProtKB	A0A078DVB8	BnaC04g46210D
	CDX93275.1	BnaC04g46210D protein	GO:0030246	carbohydrate binding	F	GO_REF:0000038	IEA	UniProtKB-KW:KW-0430	A0A078DVB8_BRANA|BnaC04g46210D|GSBRNA2T00155234001	protein	3708	20160910	UniProt	UniProtKB	A0A078DVB8	BnaC04g46210D
	AAM91110.1	AT4g37510/F6G17_160	GO:0008137	NADH dehydrogenase (ubiquinone) activity	F	GO_REF:0000002	IEA	InterPro:IPR000283	Q8L7R7_ARATH	protein	3702	20160910	InterPro	UniProtKB	Q8L7R7	Q8L7R7
	AAM91110.1	AT4g37510/F6G17_160	GO:0009055	electron carrier activity	F	GO_REF:0000002	IEA	InterPro:IPR001041	Q8L7R7_ARATH	protein	3702	20160910	InterPro	UniProtKB	Q8L7R7	Q8L7R7
	AAM91110.1	AT4g37510/F6G17_160	GO:0016020	membrane	C	GO_REF:0000002	IEA	InterPro:IPR000283	Q8L7R7_ARATH	protein	3702	20160910	InterPro	UniProtKB	Q8L7R7	Q8L7R7
	AAM91110.1	AT4g37510/F6G17_160	GO:0016491	oxidoreductase activity	F	GO_REF:0000002	IEA	InterPro:IPR006656|InterPro:IPR006963|InterPro:IPR019574	Q8L7R7_ARATH	protein	3702	20160910	InterPro	UniProtKB	Q8L7R7	Q8L7R7
	AAM91110.1	AT4g37510/F6G17_160	GO:0016651	oxidoreductase activity, acting on NAD(P)H	F	GO_REF:0000002	IEA	InterPro:IPR010228	Q8L7R7_ARATH	protein	3702	20160910	InterPro	UniProtKB	Q8L7R7	Q8L7R7
	AAM91110.1	AT4g37510/F6G17_160	GO:0042773	ATP synthesis coupled electron transport	P	GO_REF:0000002	IEA	InterPro:IPR000283	Q8L7R7_ARATH	protein	3702	20160910	InterPro	UniProtKB	Q8L7R7	Q8L7R7
	AAM91110.1	AT4g37510/F6G17_160	GO:0051536	iron-sulfur cluster binding	F	GO_REF:0000002	IEA	InterPro:IPR001041|InterPro:IPR010228	Q8L7R7_ARATH	protein	3702	20160910	InterPro	UniProtKB	Q8L7R7	Q8L7R7
	AAM91110.1	AT4g37510/F6G17_160	GO:0055114	oxidation-reduction process	P	GO_REF:0000002	IEA	InterPro:IPR000283|InterPro:IPR006656|InterPro:IPR006963|InterPro:IPR010228|InterPro:IPR019574	Q8L7R7_ARATH	protein	3702	20160910	InterPro	UniProtKB	Q8L7R7	Q8L7R7
	BAJ34519.1	mRNA, clone: RTFL01-37-B16	GO:0000287	magnesium ion binding	F	GO_REF:0000002	IEA	InterPro:IPR016066	E4MY36_EUTHA	protein	98038	20160910	InterPro	UniProtKB	E4MY36	E4MY36
	BAJ34519.1	mRNA, clone: RTFL01-37-B16	GO:0005975	carbohydrate metabolic process	P	GO_REF:0000002	IEA	InterPro:IPR005841|InterPro:IPR005844|InterPro:IPR005845|InterPro:IPR005846|InterPro:IPR016055	E4MY36_EUTHA	protein	98038	20160910	InterPro	UniProtKB	E4MY36	E4MY36
	BAJ34519.1	mRNA, clone: RTFL01-37-B16	GO:0016868	intramolecular transferase activity, phosphotransferases	F	GO_REF:0000002	IEA	InterPro:IPR005841|InterPro:IPR005843|InterPro:IPR005844|InterPro:IPR005846|InterPro:IPR016055	E4MY36_EUTHA	protein	98038	20160910	InterPro	UniProtKB	E4MY36	E4MY36
	BAJ34519.1	mRNA, clone: RTFL01-37-B16	GO:0046872	metal ion binding	F	GO_REF:0000038	IEA	UniProtKB-KW:KW-0479	E4MY36_EUTHA	protein	98038	20160910	UniProt	UniProtKB	E4MY36	E4MY36
	BAJ34519.1	mRNA, clone: RTFL01-37-B16	GO:0071704	organic substance metabolic process	P	GO_REF:0000002	IEA	InterPro:IPR005843	E4MY36_EUTHA	protein	98038	20160910	InterPro	UniProtKB	E4MY36	E4MY36
	XP_013696876.1	BnaC05g43970D protein	GO:0003824	catalytic activity	F	GO_REF:0000002	IEA	InterPro:IPR006124|InterPro:IPR017849|InterPro:IPR017850	A0A078GN60_BRANA|BnaC05g43970D|GSBRNA2T00038919001	protein	3708	20160910	InterPro	UniProtKB	A0A078GN60	BnaC05g43970D
	XP_013696876.1	BnaC05g43970D protein	GO:0004619	phosphoglycerate mutase activity	F	GO_REF:0000002	IEA	InterPro:IPR005995|InterPro:IPR011258	A0A078GN60_BRANA|BnaC05g43970D|GSBRNA2T00038919001	protein	3708	20160910	InterPro	UniProtKB	A0A078GN60	BnaC05g43970D
	XP_013696876.1	BnaC05g43970D protein	GO:0005737	cytoplasm	C	GO_REF:0000002	IEA	InterPro:IPR011258	A0A078GN60_BRANA|BnaC05g43970D|GSBRNA2T00038919001	protein	3708	20160910	InterPro	UniProtKB	A0A078GN60	BnaC05g43970D
	XP_013696876.1	BnaC05g43970D protein	GO:0006007	glucose catabolic process	P	GO_REF:0000002	IEA	InterPro:IPR005995|InterPro:IPR011258	A0A078GN60_BRANA|BnaC05g43970D|GSBRNA2T00038919001	protein	3708	20160910	InterPro	UniProtKB	A0A078GN60	BnaC05g43970D
	XP_013696876.1	BnaC05g43970D protein	GO:0008152	metabolic process	P	GO_REF:0000002	IEA	InterPro:IPR017849|InterPro:IPR017850	A0A078GN60_BRANA|BnaC05g43970D|GSBRNA2T00038919001	protein	3708	20160910	InterPro	UniProtKB	A0A078GN60	BnaC05g43970D
	XP_013696876.1	BnaC05g43970D protein	GO:0030145	manganese ion binding	F	GO_REF:0000002	IEA	InterPro:IPR011258	A0A078GN60_BRANA|BnaC05g43970D|GSBRNA2T00038919001	protein	3708	20160910	InterPro	UniProtKB	A0A078GN60	BnaC05g43970D
	XP_013696876.1	BnaC05g43970D protein	GO:0046872	metal ion binding	F	GO_REF:0000002	IEA	InterPro:IPR006124	A0A078GN60_BRANA|BnaC05g43970D|GSBRNA2T00038919001	protein	3708	20160910	InterPro	UniProtKB	A0A078GN60	BnaC05g43970D
	NP_190651.1	Oxygen-evolving enhancer protein 1-2, chloroplastic	GO:0005509	calcium ion binding	F	GO_REF:0000002	IEA	InterPro:IPR002628	PSBO2_ARATH|PSBO2|At3g50820|F18B3.100	protein	3702	20160910	InterPro	UniProtKB	Q9S841	PSBO2
	NP_190651.1	Oxygen-evolving enhancer protein 1-2, chloroplastic	GO:0005515	protein binding	F	PMID:22209765	IPI	UniProtKB:Q8L540	PSBO2_ARATH|PSBO2|At3g50820|F18B3.100	protein	3702	20140702	UniProt	UniProtKB	Q9S841	PSBO2
	NP_190651.1	Oxygen-evolving enhancer protein 1-2, chloroplastic	GO:0008266	poly(U) RNA binding	F	PMID:17511964	IDA		PSBO2_ARATH|PSBO2|At3g50820|F18B3.100	protein	3702	20080128	TAIR	UniProtKB	Q9S841	PSBO2
	NP_190651.1	Oxygen-evolving enhancer protein 1-2, chloroplastic	GO:0009507	chloroplast	C	GO_REF:0000037	IEA	UniProtKB-KW:KW-0150	PSBO2_ARATH|PSBO2|At3g50820|F18B3.100	protein	3702	20160910	UniProt	UniProtKB	Q9S841	PSBO2
	NP_190651.1	Oxygen-evolving enhancer protein 1-2, chloroplastic	GO:0009507	chloroplast	C	PMID:15028209	IDA		PSBO2_ARATH|PSBO2|At3g50820|F18B3.100	protein	3702	20080923	TAIR	UniProtKB	Q9S841	PSBO2
	NP_190651.1	Oxygen-evolving enhancer protein 1-2, chloroplastic	GO:0009507	chloroplast	C	PMID:18431481	IDA		PSBO2_ARATH|PSBO2|At3g50820|F18B3.100	protein	3702	20080926	TAIR	UniProtKB	Q9S841	PSBO2
	NP_190651.1	Oxygen-evolving enhancer protein 1-2, chloroplastic	GO:0009523	photosystem II	C	GO_REF:0000002	IEA	InterPro:IPR002628	PSBO2_ARATH|PSBO2|At3g50820|F18B3.100	protein	3702	20160910	InterPro	UniProtKB	Q9S841	PSBO2
	NP_190651.1	Oxygen-evolving enhancer protein 1-2, chloroplastic	GO:0009523	photosystem II	C	GO_REF:0000037	IEA	UniProtKB-KW:KW-0604	PSBO2_ARATH|PSBO2|At3g50820|F18B3.100	protein	3702	20160910	UniProt	UniProtKB	Q9S841	PSBO2
	NP_190651.1	Oxygen-evolving enhancer protein 1-2, chloroplastic	GO:0009534	chloroplast thylakoid	C	PMID:20061580	IDA		PSBO2_ARATH|PSBO2|At3g50820|F18B3.100	protein	3702	20111011	TAIR	UniProtKB	Q9S841	PSBO2
	NP_190651.1	Oxygen-evolving enhancer protein 1-2, chloroplastic	GO:0009535	chloroplast thylakoid membrane	C	GO_REF:0000039	IEA	UniProtKB-SubCell:SL-0058	PSBO2_ARATH|PSBO2|At3g50820|F18B3.100	protein	3702	20160910	UniProt	UniProtKB	Q9S841	PSBO2
	NP_190651.1	Oxygen-evolving enhancer protein 1-2, chloroplastic	GO:0009535	chloroplast thylakoid membrane	C	PMID:14729914	IDA		PSBO2_ARATH|PSBO2|At3g50820|F18B3.100	protein	3702	20081008	TAIR	UniProtKB	Q9S841	PSBO2
	NP_190651.1	Oxygen-evolving enhancer protein 1-2, chloroplastic	GO:0009535	chloroplast thylakoid membrane	C	PMID:15322131	IDA		PSBO2_ARATH|PSBO2|At3g50820|F18B3.100	protein	3702	20060509	TAIR	UniProtKB	Q9S841	PSBO2
	NP_190651.1	Oxygen-evolving enhancer protein 1-2, chloroplastic	GO:0009536	plastid	C	GO_REF:0000037	IEA	UniProtKB-KW:KW-0934	PSBO2_ARATH|PSBO2|At3g50820|F18B3.100	protein	3702	20160910	UniProt	UniProtKB	Q9S841	PSBO2
	NP_190651.1	Oxygen-evolving enhancer protein 1-2, chloroplastic	GO:0009570	chloroplast stroma	C	PMID:16207701	IDA		PSBO2_ARATH|PSBO2|At3g50820|F18B3.100	protein	3702	20080924	TAIR	UniProtKB	Q9S841	PSBO2
	NP_190651.1	Oxygen-evolving enhancer protein 1-2, chloroplastic	GO:0009570	chloroplast stroma	C	PMID:18633119	IDA		PSBO2_ARATH|PSBO2|At3g50820|F18B3.100	protein	3702	20081008	TAIR	UniProtKB	Q9S841	PSBO2
	NP_190651.1	Oxygen-evolving enhancer protein 1-2, chloroplastic	GO:0009579	thylakoid	C	GO_REF:0000037	IEA	UniProtKB-KW:KW-0793	PSBO2_ARATH|PSBO2|At3g50820|F18B3.100	protein	3702	20160910	UniProt	UniProtKB	Q9S841	PSBO2
	NP_190651.1	Oxygen-evolving enhancer protein 1-2, chloroplastic	GO:0009579	thylakoid	C	PMID:11826309	IDA		PSBO2_ARATH|PSBO2|At3g50820|F18B3.100	protein	3702	20081008	TAIR	UniProtKB	Q9S841	PSBO2
	NP_190651.1	Oxygen-evolving enhancer protein 1-2, chloroplastic	GO:0009579	thylakoid	C	PMID:14729914	IDA		PSBO2_ARATH|PSBO2|At3g50820|F18B3.100	protein	3702	20081008	TAIR	UniProtKB	Q9S841	PSBO2
	NP_190651.1	Oxygen-evolving enhancer protein 1-2, chloroplastic	GO:0009579	thylakoid	C	PMID:15722336	IDA		PSBO2_ARATH|PSBO2|At3g50820|F18B3.100	protein	3702	20100827	TAIR	UniProtKB	Q9S841	PSBO2
	NP_190651.1	Oxygen-evolving enhancer protein 1-2, chloroplastic	GO:0009579	thylakoid	C	PMID:16648217	IDA		PSBO2_ARATH|PSBO2|At3g50820|F18B3.100	protein	3702	20080925	TAIR	UniProtKB	Q9S841	PSBO2
	NP_190651.1	Oxygen-evolving enhancer protein 1-2, chloroplastic	GO:0009579	thylakoid	C	PMID:18633119	IDA		PSBO2_ARATH|PSBO2|At3g50820|F18B3.100	protein	3702	20080926	TAIR	UniProtKB	Q9S841	PSBO2
	NP_190651.1	Oxygen-evolving enhancer protein 1-2, chloroplastic	GO:0009654	photosystem II oxygen evolving complex	C	GO_REF:0000002	IEA	InterPro:IPR002628	PSBO2_ARATH|PSBO2|At3g50820|F18B3.100	protein	3702	20160910	InterPro	UniProtKB	Q9S841	PSBO2
	NP_190651.1	Oxygen-evolving enhancer protein 1-2, chloroplastic	GO:0010205	photoinhibition	P	PMID:17217465	IMP		PSBO2_ARATH|PSBO2|At3g50820|F18B3.100	protein	3702	20070221	TAIR	UniProtKB	Q9S841	PSBO2
	NP_190651.1	Oxygen-evolving enhancer protein 1-2, chloroplastic	GO:0010207	photosystem II assembly	P	PMID:15722336	IMP		PSBO2_ARATH|PSBO2|At3g50820|F18B3.100	protein	3702	20050718	TAIR	UniProtKB	Q9S841	PSBO2
	NP_190651.1	Oxygen-evolving enhancer protein 1-2, chloroplastic	GO:0010287	plastoglobule	C	PMID:16414959	IDA		PSBO2_ARATH|PSBO2|At3g50820|F18B3.100	protein	3702	20061221	TAIR	UniProtKB	Q9S841	PSBO2
	NP_190651.1	Oxygen-evolving enhancer protein 1-2, chloroplastic	GO:0010287	plastoglobule	C	PMID:16461379	IDA		PSBO2_ARATH|PSBO2|At3g50820|F18B3.100	protein	3702	20061221	TAIR	UniProtKB	Q9S841	PSBO2
	NP_190651.1	Oxygen-evolving enhancer protein 1-2, chloroplastic	GO:0015979	photosynthesis	P	GO_REF:0000002	IEA	InterPro:IPR002628	PSBO2_ARATH|PSBO2|At3g50820|F18B3.100	protein	3702	20160910	InterPro	UniProtKB	Q9S841	PSBO2
	NP_190651.1	Oxygen-evolving enhancer protein 1-2, chloroplastic	GO:0015979	photosynthesis	P	GO_REF:0000037	IEA	UniProtKB-KW:KW-0602	PSBO2_ARATH|PSBO2|At3g50820|F18B3.100	protein	3702	20160910	UniProt	UniProtKB	Q9S841	PSBO2
	NP_190651.1	Oxygen-evolving enhancer protein 1-2, chloroplastic	GO:0016020	membrane	C	GO_REF:0000037	IEA	UniProtKB-KW:KW-0472	PSBO2_ARATH|PSBO2|At3g50820|F18B3.100	protein	3702	20160910	UniProt	UniProtKB	Q9S841	PSBO2
	NP_190651.1	Oxygen-evolving enhancer protein 1-2, chloroplastic	GO:0016021	integral component of membrane	C	GO_REF:0000002	IEA	InterPro:IPR011250	PSBO2_ARATH|PSBO2|At3g50820|F18B3.100	protein	3702	20160910	InterPro	UniProtKB	Q9S841	PSBO2
	NP_190651.1	Oxygen-evolving enhancer protein 1-2, chloroplastic	GO:0019684	photosynthesis, light reaction	P	PMID:12123820	ISS		PSBO2_ARATH|PSBO2|At3g50820|F18B3.100	protein	3702	20070620	TAIR	UniProtKB	Q9S841	PSBO2
	NP_190651.1	Oxygen-evolving enhancer protein 1-2, chloroplastic	GO:0019898	extrinsic component of membrane	C	GO_REF:0000002	IEA	InterPro:IPR002628	PSBO2_ARATH|PSBO2|At3g50820|F18B3.100	protein	3702	20160910	InterPro	UniProtKB	Q9S841	PSBO2
	NP_190651.1	Oxygen-evolving enhancer protein 1-2, chloroplastic	GO:0031977	thylakoid lumen	C	PMID:11719511	IDA		PSBO2_ARATH|PSBO2|At3g50820|F18B3.100	protein	3702	20080923	TAIR	UniProtKB	Q9S841	PSBO2
	NP_190651.1	Oxygen-evolving enhancer protein 1-2, chloroplastic	GO:0035304	regulation of protein dephosphorylation	P	PMID:17217465	IMP		PSBO2_ARATH|PSBO2|At3g50820|F18B3.100	protein	3702	20070221	TAIR	UniProtKB	Q9S841	PSBO2
	NP_190651.1	Oxygen-evolving enhancer protein 1-2, chloroplastic	GO:0042549	photosystem II stabilization	P	GO_REF:0000002	IEA	InterPro:IPR002628	PSBO2_ARATH|PSBO2|At3g50820|F18B3.100	protein	3702	20160910	InterPro	UniProtKB	Q9S841	PSBO2
	NP_190651.1	Oxygen-evolving enhancer protein 1-2, chloroplastic	GO:0042549	photosystem II stabilization	P	PMID:15722336	IMP		PSBO2_ARATH|PSBO2|At3g50820|F18B3.100	protein	3702	20050718	TAIR	UniProtKB	Q9S841	PSBO2
	AFP72379.1	S-(hydroxymethyl)glutathione dehydrogenase	GO:0006069	ethanol oxidation	P	GO_REF:0000002	IEA	InterPro:IPR014183	J7GP93_BRAOB|ADH3	protein	3715	20160910	InterPro	UniProtKB	J7GP93	ADH3
	AFP72379.1	S-(hydroxymethyl)glutathione dehydrogenase	GO:0008270	zinc ion binding	F	GO_REF:0000002	IEA	InterPro:IPR002085|InterPro:IPR002328|InterPro:IPR014183	J7GP93_BRAOB|ADH3	protein	3715	20160910	InterPro	UniProtKB	J7GP93	ADH3
	AFP72379.1	S-(hydroxymethyl)glutathione dehydrogenase	GO:0016491	oxidoreductase activity	F	GO_REF:0000002	IEA	InterPro:IPR002085|InterPro:IPR002328	J7GP93_BRAOB|ADH3	protein	3715	20160910	InterPro	UniProtKB	J7GP93	ADH3
	AFP72379.1	S-(hydroxymethyl)glutathione dehydrogenase	GO:0016491	oxidoreductase activity	F	GO_REF:0000038	IEA	UniProtKB-KW:KW-0560	J7GP93_BRAOB|ADH3	protein	3715	20160910	UniProt	UniProtKB	J7GP93	ADH3
	AFP72379.1	S-(hydroxymethyl)glutathione dehydrogenase	GO:0046872	metal ion binding	F	GO_REF:0000038	IEA	UniProtKB-KW:KW-0479	J7GP93_BRAOB|ADH3	protein	3715	20160910	UniProt	UniProtKB	J7GP93	ADH3
	AFP72379.1	S-(hydroxymethyl)glutathione dehydrogenase	GO:0051903	S-(hydroxymethyl)glutathione dehydrogenase activity	F	GO_REF:0000002	IEA	InterPro:IPR014183	J7GP93_BRAOB|ADH3	protein	3715	20160910	InterPro	UniProtKB	J7GP93	ADH3
	AFP72379.1	S-(hydroxymethyl)glutathione dehydrogenase	GO:0051903	S-(hydroxymethyl)glutathione dehydrogenase activity	F	GO_REF:0000003	IEA	EC:1.1.1.284	J7GP93_BRAOB|ADH3	protein	3715	20160910	UniProt	UniProtKB	J7GP93	ADH3
	AFP72379.1	S-(hydroxymethyl)glutathione dehydrogenase	GO:0055114	oxidation-reduction process	P	GO_REF:0000002	IEA	InterPro:IPR002085|InterPro:IPR002328|InterPro:IPR013149|InterPro:IPR013154|InterPro:IPR014183	J7GP93_BRAOB|ADH3	protein	3715	20160910	InterPro	UniProtKB	J7GP93	ADH3
	AFP72379.1	S-(hydroxymethyl)glutathione dehydrogenase	GO:0055114	oxidation-reduction process	P	GO_REF:0000038	IEA	UniProtKB-KW:KW-0560	J7GP93_BRAOB|ADH3	protein	3715	20160910	UniProt	UniProtKB	J7GP93	ADH3
	AAF61460.1	Peroxiredoxin antioxidant	GO:0005623	cell	C	GO_REF:0000108	IEA	GO:0045454	Q9M7C1_BRANA|per1	protein	3708	20160911	GOC	UniProtKB	Q9M7C1	per1
	AAF61460.1	Peroxiredoxin antioxidant	GO:0016209	antioxidant activity	F	GO_REF:0000002	IEA	InterPro:IPR000866	Q9M7C1_BRANA|per1	protein	3708	20160910	InterPro	UniProtKB	Q9M7C1	per1
	AAF61460.1	Peroxiredoxin antioxidant	GO:0016491	oxidoreductase activity	F	GO_REF:0000002	IEA	InterPro:IPR000866	Q9M7C1_BRANA|per1	protein	3708	20160910	InterPro	UniProtKB	Q9M7C1	per1
	AAF61460.1	Peroxiredoxin antioxidant	GO:0045454	cell redox homeostasis	P	GO_REF:0000002	IEA	InterPro:IPR013766	Q9M7C1_BRANA|per1	protein	3708	20160910	InterPro	UniProtKB	Q9M7C1	per1
	AAF61460.1	Peroxiredoxin antioxidant	GO:0051920	peroxiredoxin activity	F	GO_REF:0000002	IEA	InterPro:IPR019479	Q9M7C1_BRANA|per1	protein	3708	20160910	InterPro	UniProtKB	Q9M7C1	per1
	AAF61460.1	Peroxiredoxin antioxidant	GO:0055114	oxidation-reduction process	P	GO_REF:0000002	IEA	InterPro:IPR000866|InterPro:IPR019479	Q9M7C1_BRANA|per1	protein	3708	20160910	InterPro	UniProtKB	Q9M7C1	per1
	AAF61460.1	Peroxiredoxin antioxidant	GO:0098869	cellular oxidant detoxification	P	GO_REF:0000108	IEA	GO:0016209	Q9M7C1_BRANA|per1	protein	3708	20160911	GOC	UniProtKB	Q9M7C1	per1
	AAF61460.1	Peroxiredoxin antioxidant	GO:0098869	cellular oxidant detoxification	P	GO_REF:0000108	IEA	GO:0051920	Q9M7C1_BRANA|per1	protein	3708	20160911	GOC	UniProtKB	Q9M7C1	per1
	NP_564636.2	Persulfide dioxygenase ETHE1 homolog, mitochondrial	GO:0005739	mitochondrion	C	GO_REF:0000037	IEA	UniProtKB-KW:KW-0496	ETHE1_ARATH|GLY3|At1g53580|F22G10.9|T3F20.11	protein	3702	20160910	UniProt	UniProtKB	Q9C8L4	GLY3
	NP_564636.2	Persulfide dioxygenase ETHE1 homolog, mitochondrial	GO:0005739	mitochondrion	C	GO_REF:0000039	IEA	UniProtKB-SubCell:SL-0173	ETHE1_ARATH|GLY3|At1g53580|F22G10.9|T3F20.11	protein	3702	20160910	UniProt	UniProtKB	Q9C8L4	GLY3
	NP_564636.2	Persulfide dioxygenase ETHE1 homolog, mitochondrial	GO:0005739	mitochondrion	C	PMID:22786886	IDA		ETHE1_ARATH|GLY3|At1g53580|F22G10.9|T3F20.11	protein	3702	20120809	TAIR	UniProtKB	Q9C8L4	GLY3
	NP_564636.2	Persulfide dioxygenase ETHE1 homolog, mitochondrial	GO:0009651	response to salt stress	P	PMID:17916636	IEP		ETHE1_ARATH|GLY3|At1g53580|F22G10.9|T3F20.11	protein	3702	20081003	TAIR	UniProtKB	Q9C8L4	GLY3
	NP_564636.2	Persulfide dioxygenase ETHE1 homolog, mitochondrial	GO:0009793	embryo development ending in seed dormancy	P	PMID:22786886	IMP		ETHE1_ARATH|GLY3|At1g53580|F22G10.9|T3F20.11	protein	3702	20120809	TAIR	UniProtKB	Q9C8L4	GLY3
	NP_564636.2	Persulfide dioxygenase ETHE1 homolog, mitochondrial	GO:0009960	endosperm development	P	PMID:22786886	IMP		ETHE1_ARATH|GLY3|At1g53580|F22G10.9|T3F20.11	protein	3702	20120809	TAIR	UniProtKB	Q9C8L4	GLY3
	NP_564636.2	Persulfide dioxygenase ETHE1 homolog, mitochondrial	GO:0016491	oxidoreductase activity	F	GO_REF:0000037	IEA	UniProtKB-KW:KW-0560	ETHE1_ARATH|GLY3|At1g53580|F22G10.9|T3F20.11	protein	3702	20160910	UniProt	UniProtKB	Q9C8L4	GLY3
	NP_564636.2	Persulfide dioxygenase ETHE1 homolog, mitochondrial	GO:0016788	hydrolase activity, acting on ester bonds	F	PMID:18656261	IDA		ETHE1_ARATH|GLY3|At1g53580|F22G10.9|T3F20.11	protein	3702	20100325	TAIR	UniProtKB	Q9C8L4	GLY3
	NP_564636.2	Persulfide dioxygenase ETHE1 homolog, mitochondrial	GO:0046872	metal ion binding	F	GO_REF:0000037	IEA	UniProtKB-KW:KW-0479	ETHE1_ARATH|GLY3|At1g53580|F22G10.9|T3F20.11	protein	3702	20160910	UniProt	UniProtKB	Q9C8L4	GLY3
	NP_564636.2	Persulfide dioxygenase ETHE1 homolog, mitochondrial	GO:0048316	seed development	P	PMID:22786886	IMP		ETHE1_ARATH|GLY3|At1g53580|F22G10.9|T3F20.11	protein	3702	20120809	TAIR	UniProtKB	Q9C8L4	GLY3
	NP_564636.2	Persulfide dioxygenase ETHE1 homolog, mitochondrial	GO:0050313	sulfur dioxygenase activity	F	GO_REF:0000003	IEA	EC:1.13.11.18	ETHE1_ARATH|GLY3|At1g53580|F22G10.9|T3F20.11	protein	3702	20160910	UniProt	UniProtKB	Q9C8L4	GLY3
	NP_564636.2	Persulfide dioxygenase ETHE1 homolog, mitochondrial	GO:0050313	sulfur dioxygenase activity	F	PMID:22786886	IDA		ETHE1_ARATH|GLY3|At1g53580|F22G10.9|T3F20.11	protein	3702	20120809	TAIR	UniProtKB	Q9C8L4	GLY3
	NP_564636.2	Persulfide dioxygenase ETHE1 homolog, mitochondrial	GO:0051213	dioxygenase activity	F	GO_REF:0000037	IEA	UniProtKB-KW:KW-0223	ETHE1_ARATH|GLY3|At1g53580|F22G10.9|T3F20.11	protein	3702	20160910	UniProt	UniProtKB	Q9C8L4	GLY3
	NP_564636.2	Persulfide dioxygenase ETHE1 homolog, mitochondrial	GO:0055114	oxidation-reduction process	P	GO_REF:0000037	IEA	UniProtKB-KW:KW-0560	ETHE1_ARATH|GLY3|At1g53580|F22G10.9|T3F20.11	protein	3702	20160910	UniProt	UniProtKB	Q9C8L4	GLY3
	NP_564636.2	Persulfide dioxygenase ETHE1 homolog, mitochondrial	GO:0047951	glutathione thiolesterase activity	F	PMID:18656261	IDA		ETHE1_ARATH|GLY3|At1g53580|F22G10.9|T3F20.11	protein	3702	20100325	TAIR	UniProtKB	Q9C8L4	GLY3
	ABB69023.1	Mitogen-activated protein kinase	GO:0000165	MAPK cascade	P	GO_REF:0000108	IEA	GO:0004707	Q2XVV7_BRANA|MPK4	protein	3708	20160911	GOC	UniProtKB	Q2XVV7	MPK4
	ABB69023.1	Mitogen-activated protein kinase	GO:0000166	nucleotide binding	F	GO_REF:0000038	IEA	UniProtKB-KW:KW-0547	Q2XVV7_BRANA|MPK4	protein	3708	20160910	UniProt	UniProtKB	Q2XVV7	MPK4
	ABB69023.1	Mitogen-activated protein kinase	GO:0004672	protein kinase activity	F	GO_REF:0000002	IEA	InterPro:IPR000719|InterPro:IPR008271	Q2XVV7_BRANA|MPK4	protein	3708	20160910	InterPro	UniProtKB	Q2XVV7	MPK4
	ABB69023.1	Mitogen-activated protein kinase	GO:0004674	protein serine/threonine kinase activity	F	GO_REF:0000038	IEA	UniProtKB-KW:KW-0723	Q2XVV7_BRANA|MPK4	protein	3708	20160910	UniProt	UniProtKB	Q2XVV7	MPK4
	ABB69023.1	Mitogen-activated protein kinase	GO:0004707	MAP kinase activity	F	GO_REF:0000002	IEA	InterPro:IPR003527	Q2XVV7_BRANA|MPK4	protein	3708	20160910	InterPro	UniProtKB	Q2XVV7	MPK4
	ABB69023.1	Mitogen-activated protein kinase	GO:0004707	MAP kinase activity	F	GO_REF:0000003	IEA	EC:2.7.11.24	Q2XVV7_BRANA|MPK4	protein	3708	20160910	UniProt	UniProtKB	Q2XVV7	MPK4
	ABB69023.1	Mitogen-activated protein kinase	GO:0005524	ATP binding	F	GO_REF:0000002	IEA	InterPro:IPR000719|InterPro:IPR003527|InterPro:IPR017441	Q2XVV7_BRANA|MPK4	protein	3708	20160910	InterPro	UniProtKB	Q2XVV7	MPK4
	ABB69023.1	Mitogen-activated protein kinase	GO:0005524	ATP binding	F	GO_REF:0000038	IEA	UniProtKB-KW:KW-0067	Q2XVV7_BRANA|MPK4	protein	3708	20160910	UniProt	UniProtKB	Q2XVV7	MPK4
	ABB69023.1	Mitogen-activated protein kinase	GO:0005622	intracellular	C	GO_REF:0000108	IEA	GO:0000165	Q2XVV7_BRANA|MPK4	protein	3708	20160911	GOC	UniProtKB	Q2XVV7	MPK4
	ABB69023.1	Mitogen-activated protein kinase	GO:0006468	protein phosphorylation	P	GO_REF:0000002	IEA	InterPro:IPR000719|InterPro:IPR003527|InterPro:IPR008271	Q2XVV7_BRANA|MPK4	protein	3708	20160910	InterPro	UniProtKB	Q2XVV7	MPK4
	ABB69023.1	Mitogen-activated protein kinase	GO:0016301	kinase activity	F	GO_REF:0000038	IEA	UniProtKB-KW:KW-0418	Q2XVV7_BRANA|MPK4	protein	3708	20160910	UniProt	UniProtKB	Q2XVV7	MPK4
	ABB69023.1	Mitogen-activated protein kinase	GO:0016310	phosphorylation	P	GO_REF:0000038	IEA	UniProtKB-KW:KW-0418	Q2XVV7_BRANA|MPK4	protein	3708	20160910	UniProt	UniProtKB	Q2XVV7	MPK4
	ABB69023.1	Mitogen-activated protein kinase	GO:0016740	transferase activity	F	GO_REF:0000038	IEA	UniProtKB-KW:KW-0808	Q2XVV7_BRANA|MPK4	protein	3708	20160910	UniProt	UniProtKB	Q2XVV7	MPK4
	O82549.1	Phospholipase D alpha 1	GO:0003824	catalytic activity	F	GO_REF:0000002	IEA	InterPro:IPR001736	PLDA1_BRAOC|PLD1	protein	3716	20160910	InterPro	UniProtKB	O82549	PLD1
	O82549.1	Phospholipase D alpha 1	GO:0004630	phospholipase D activity	F	GO_REF:0000002	IEA	InterPro:IPR011402	PLDA1_BRAOC|PLD1	protein	3716	20160910	InterPro	UniProtKB	O82549	PLD1
	O82549.1	Phospholipase D alpha 1	GO:0004630	phospholipase D activity	F	GO_REF:0000003	IEA	EC:3.1.4.4	PLDA1_BRAOC|PLD1	protein	3716	20160910	UniProt	UniProtKB	O82549	PLD1
	O82549.1	Phospholipase D alpha 1	GO:0005509	calcium ion binding	F	GO_REF:0000002	IEA	InterPro:IPR011402	PLDA1_BRAOC|PLD1	protein	3716	20160910	InterPro	UniProtKB	O82549	PLD1
	O82549.1	Phospholipase D alpha 1	GO:0005737	cytoplasm	C	GO_REF:0000037	IEA	UniProtKB-KW:KW-0963	PLDA1_BRAOC|PLD1	protein	3716	20160910	UniProt	UniProtKB	O82549	PLD1
	O82549.1	Phospholipase D alpha 1	GO:0005737	cytoplasm	C	GO_REF:0000039	IEA	UniProtKB-SubCell:SL-0086	PLDA1_BRAOC|PLD1	protein	3716	20160910	UniProt	UniProtKB	O82549	PLD1
	O82549.1	Phospholipase D alpha 1	GO:0006629	lipid metabolic process	P	GO_REF:0000037	IEA	UniProtKB-KW:KW-0443	PLDA1_BRAOC|PLD1	protein	3716	20160910	UniProt	UniProtKB	O82549	PLD1
	O82549.1	Phospholipase D alpha 1	GO:0016020	membrane	C	GO_REF:0000002	IEA	InterPro:IPR011402	PLDA1_BRAOC|PLD1	protein	3716	20160910	InterPro	UniProtKB	O82549	PLD1
	O82549.1	Phospholipase D alpha 1	GO:0016020	membrane	C	GO_REF:0000037	IEA	UniProtKB-KW:KW-0472	PLDA1_BRAOC|PLD1	protein	3716	20160910	UniProt	UniProtKB	O82549	PLD1
	O82549.1	Phospholipase D alpha 1	GO:0016020	membrane	C	GO_REF:0000039	IEA	UniProtKB-SubCell:SL-0162	PLDA1_BRAOC|PLD1	protein	3716	20160910	UniProt	UniProtKB	O82549	PLD1
	O82549.1	Phospholipase D alpha 1	GO:0016042	lipid catabolic process	P	GO_REF:0000037	IEA	UniProtKB-KW:KW-0442	PLDA1_BRAOC|PLD1	protein	3716	20160910	UniProt	UniProtKB	O82549	PLD1
	O82549.1	Phospholipase D alpha 1	GO:0016787	hydrolase activity	F	GO_REF:0000037	IEA	UniProtKB-KW:KW-0378	PLDA1_BRAOC|PLD1	protein	3716	20160910	UniProt	UniProtKB	O82549	PLD1
	O82549.1	Phospholipase D alpha 1	GO:0046470	phosphatidylcholine metabolic process	P	GO_REF:0000002	IEA	InterPro:IPR011402	PLDA1_BRAOC|PLD1	protein	3716	20160910	InterPro	UniProtKB	O82549	PLD1
	O82549.1	Phospholipase D alpha 1	GO:0070290	N-acylphosphatidylethanolamine-specific phospholipase D activity	F	GO_REF:0000003	IEA	EC:3.1.4.4	PLDA1_BRAOC|PLD1	protein	3716	20160910	UniProt	UniProtKB	O82549	PLD1
	P55939.2	Phospholipase D alpha 2	GO:0003824	catalytic activity	F	GO_REF:0000002	IEA	InterPro:IPR001736	PLDA2_BRAOC|PLD2	protein	3716	20160910	InterPro	UniProtKB	P55939	PLD2
	P55939.2	Phospholipase D alpha 2	GO:0004630	phospholipase D activity	F	GO_REF:0000002	IEA	InterPro:IPR011402	PLDA2_BRAOC|PLD2	protein	3716	20160910	InterPro	UniProtKB	P55939	PLD2
	P55939.2	Phospholipase D alpha 2	GO:0004630	phospholipase D activity	F	GO_REF:0000003	IEA	EC:3.1.4.4	PLDA2_BRAOC|PLD2	protein	3716	20160910	UniProt	UniProtKB	P55939	PLD2
	P55939.2	Phospholipase D alpha 2	GO:0005509	calcium ion binding	F	GO_REF:0000002	IEA	InterPro:IPR011402	PLDA2_BRAOC|PLD2	protein	3716	20160910	InterPro	UniProtKB	P55939	PLD2
	P55939.2	Phospholipase D alpha 2	GO:0005737	cytoplasm	C	GO_REF:0000037	IEA	UniProtKB-KW:KW-0963	PLDA2_BRAOC|PLD2	protein	3716	20160910	UniProt	UniProtKB	P55939	PLD2
	P55939.2	Phospholipase D alpha 2	GO:0005737	cytoplasm	C	GO_REF:0000039	IEA	UniProtKB-SubCell:SL-0086	PLDA2_BRAOC|PLD2	protein	3716	20160910	UniProt	UniProtKB	P55939	PLD2
	P55939.2	Phospholipase D alpha 2	GO:0006629	lipid metabolic process	P	GO_REF:0000037	IEA	UniProtKB-KW:KW-0443	PLDA2_BRAOC|PLD2	protein	3716	20160910	UniProt	UniProtKB	P55939	PLD2
	P55939.2	Phospholipase D alpha 2	GO:0016020	membrane	C	GO_REF:0000002	IEA	InterPro:IPR011402	PLDA2_BRAOC|PLD2	protein	3716	20160910	InterPro	UniProtKB	P55939	PLD2
	P55939.2	Phospholipase D alpha 2	GO:0016020	membrane	C	GO_REF:0000037	IEA	UniProtKB-KW:KW-0472	PLDA2_BRAOC|PLD2	protein	3716	20160910	UniProt	UniProtKB	P55939	PLD2
	P55939.2	Phospholipase D alpha 2	GO:0016020	membrane	C	GO_REF:0000039	IEA	UniProtKB-SubCell:SL-0162	PLDA2_BRAOC|PLD2	protein	3716	20160910	UniProt	UniProtKB	P55939	PLD2
	P55939.2	Phospholipase D alpha 2	GO:0016042	lipid catabolic process	P	GO_REF:0000037	IEA	UniProtKB-KW:KW-0442	PLDA2_BRAOC|PLD2	protein	3716	20160910	UniProt	UniProtKB	P55939	PLD2
	P55939.2	Phospholipase D alpha 2	GO:0016787	hydrolase activity	F	GO_REF:0000037	IEA	UniProtKB-KW:KW-0378	PLDA2_BRAOC|PLD2	protein	3716	20160910	UniProt	UniProtKB	P55939	PLD2
	P55939.2	Phospholipase D alpha 2	GO:0046470	phosphatidylcholine metabolic process	P	GO_REF:0000002	IEA	InterPro:IPR011402	PLDA2_BRAOC|PLD2	protein	3716	20160910	InterPro	UniProtKB	P55939	PLD2
	P55939.2	Phospholipase D alpha 2	GO:0070290	N-acylphosphatidylethanolamine-specific phospholipase D activity	F	GO_REF:0000003	IEA	EC:3.1.4.4	PLDA2_BRAOC|PLD2	protein	3716	20160910	UniProt	UniProtKB	P55939	PLD2
	ACT35470.1	Peroxidase	GO:0004601	peroxidase activity	F	GO_REF:0000002	IEA	InterPro:IPR000823|InterPro:IPR002016|InterPro:IPR010255|InterPro:IPR019794|InterPro:IPR033905	C7E9R4_BRACM	protein	3711	20160910	InterPro	UniProtKB	C7E9R4	C7E9R4
	ACT35470.1	Peroxidase	GO:0004601	peroxidase activity	F	GO_REF:0000003	IEA	EC:1.11.1.7	C7E9R4_BRACM	protein	3711	20160910	UniProt	UniProtKB	C7E9R4	C7E9R4
	ACT35470.1	Peroxidase	GO:0004601	peroxidase activity	F	GO_REF:0000038	IEA	UniProtKB-KW:KW-0575	C7E9R4_BRACM	protein	3711	20160910	UniProt	UniProtKB	C7E9R4	C7E9R4
	ACT35470.1	Peroxidase	GO:0005576	extracellular region	C	GO_REF:0000038	IEA	UniProtKB-KW:KW-0964	C7E9R4_BRACM	protein	3711	20160910	UniProt	UniProtKB	C7E9R4	C7E9R4
	ACT35470.1	Peroxidase	GO:0005576	extracellular region	C	GO_REF:0000040	IEA	UniProtKB-SubCell:SL-0243	C7E9R4_BRACM	protein	3711	20160910	UniProt	UniProtKB	C7E9R4	C7E9R4
	ACT35470.1	Peroxidase	GO:0006979	response to oxidative stress	P	GO_REF:0000002	IEA	InterPro:IPR000823|InterPro:IPR002016|InterPro:IPR010255	C7E9R4_BRACM	protein	3711	20160910	InterPro	UniProtKB	C7E9R4	C7E9R4
	ACT35470.1	Peroxidase	GO:0006979	response to oxidative stress	P	GO_REF:0000104	IEA	UniRule:RU362060	C7E9R4_BRACM	protein	3711	20160910	UniProt	UniProtKB	C7E9R4	C7E9R4
	ACT35470.1	Peroxidase	GO:0016491	oxidoreductase activity	F	GO_REF:0000038	IEA	UniProtKB-KW:KW-0560	C7E9R4_BRACM	protein	3711	20160910	UniProt	UniProtKB	C7E9R4	C7E9R4
	ACT35470.1	Peroxidase	GO:0020037	heme binding	F	GO_REF:0000002	IEA	InterPro:IPR000823|InterPro:IPR002016|InterPro:IPR010255	C7E9R4_BRACM	protein	3711	20160910	InterPro	UniProtKB	C7E9R4	C7E9R4
	ACT35470.1	Peroxidase	GO:0020037	heme binding	F	GO_REF:0000104	IEA	UniRule:RU362060	C7E9R4_BRACM	protein	3711	20160910	UniProt	UniProtKB	C7E9R4	C7E9R4
	ACT35470.1	Peroxidase	GO:0042744	hydrogen peroxide catabolic process	P	GO_REF:0000002	IEA	InterPro:IPR033905	C7E9R4_BRACM	protein	3711	20160910	InterPro	UniProtKB	C7E9R4	C7E9R4
	ACT35470.1	Peroxidase	GO:0042744	hydrogen peroxide catabolic process	P	GO_REF:0000038	IEA	UniProtKB-KW:KW-0376	C7E9R4_BRACM	protein	3711	20160910	UniProt	UniProtKB	C7E9R4	C7E9R4
	ACT35470.1	Peroxidase	GO:0046872	metal ion binding	F	GO_REF:0000038	IEA	UniProtKB-KW:KW-0479	C7E9R4_BRACM	protein	3711	20160910	UniProt	UniProtKB	C7E9R4	C7E9R4
	ACT35470.1	Peroxidase	GO:0046872	metal ion binding	F	GO_REF:0000104	IEA	UniRule:RU362060	C7E9R4_BRACM	protein	3711	20160910	UniProt	UniProtKB	C7E9R4	C7E9R4
	ACT35470.1	Peroxidase	GO:0055114	oxidation-reduction process	P	GO_REF:0000002	IEA	InterPro:IPR000823|InterPro:IPR002016|InterPro:IPR010255|InterPro:IPR019794	C7E9R4_BRACM	protein	3711	20160910	InterPro	UniProtKB	C7E9R4	C7E9R4
	ACT35470.1	Peroxidase	GO:0055114	oxidation-reduction process	P	GO_REF:0000038	IEA	UniProtKB-KW:KW-0560	C7E9R4_BRACM	protein	3711	20160910	UniProt	UniProtKB	C7E9R4	C7E9R4
	ACT35470.1	Peroxidase	GO:0098869	cellular oxidant detoxification	P	GO_REF:0000108	IEA	GO:0004601	C7E9R4_BRACM	protein	3711	20160911	GOC	UniProtKB	C7E9R4	C7E9R4
	AAD17936.1	Catalase	GO:0004096	catalase activity	F	GO_REF:0000002	IEA	InterPro:IPR011614|InterPro:IPR018028|InterPro:IPR024708|InterPro:IPR024711	Q9ZPK5_BRAJU|CAT4	protein	3707	20160910	InterPro	UniProtKB	Q9ZPK5	CAT4
	AAD17936.1	Catalase	GO:0004096	catalase activity	F	GO_REF:0000003	IEA	EC:1.11.1.6	Q9ZPK5_BRAJU|CAT4	protein	3707	20160910	UniProt	UniProtKB	Q9ZPK5	CAT4
	AAD17936.1	Catalase	GO:0004601	peroxidase activity	F	GO_REF:0000038	IEA	UniProtKB-KW:KW-0575	Q9ZPK5_BRAJU|CAT4	protein	3707	20160910	UniProt	UniProtKB	Q9ZPK5	CAT4
	AAD17936.1	Catalase	GO:0006979	response to oxidative stress	P	GO_REF:0000002	IEA	InterPro:IPR018028|InterPro:IPR024711	Q9ZPK5_BRAJU|CAT4	protein	3707	20160910	InterPro	UniProtKB	Q9ZPK5	CAT4
	AAD17936.1	Catalase	GO:0016491	oxidoreductase activity	F	GO_REF:0000038	IEA	UniProtKB-KW:KW-0560	Q9ZPK5_BRAJU|CAT4	protein	3707	20160910	UniProt	UniProtKB	Q9ZPK5	CAT4
	AAD17936.1	Catalase	GO:0020037	heme binding	F	GO_REF:0000002	IEA	InterPro:IPR002226|InterPro:IPR011614|InterPro:IPR018028|InterPro:IPR020835|InterPro:IPR024711	Q9ZPK5_BRAJU|CAT4	protein	3707	20160910	InterPro	UniProtKB	Q9ZPK5	CAT4
	AAD17936.1	Catalase	GO:0042744	hydrogen peroxide catabolic process	P	GO_REF:0000038	IEA	UniProtKB-KW:KW-0376	Q9ZPK5_BRAJU|CAT4	protein	3707	20160910	UniProt	UniProtKB	Q9ZPK5	CAT4
	AAD17936.1	Catalase	GO:0046872	metal ion binding	F	GO_REF:0000038	IEA	UniProtKB-KW:KW-0479	Q9ZPK5_BRAJU|CAT4	protein	3707	20160910	UniProt	UniProtKB	Q9ZPK5	CAT4
	AAD17936.1	Catalase	GO:0055114	oxidation-reduction process	P	GO_REF:0000002	IEA	InterPro:IPR011614|InterPro:IPR018028|InterPro:IPR020835|InterPro:IPR024711	Q9ZPK5_BRAJU|CAT4	protein	3707	20160910	InterPro	UniProtKB	Q9ZPK5	CAT4
	AAD17936.1	Catalase	GO:0055114	oxidation-reduction process	P	GO_REF:0000038	IEA	UniProtKB-KW:KW-0560	Q9ZPK5_BRAJU|CAT4	protein	3707	20160910	UniProt	UniProtKB	Q9ZPK5	CAT4
	AAD17936.1	Catalase	GO:0098869	cellular oxidant detoxification	P	GO_REF:0000108	IEA	GO:0004096	Q9ZPK5_BRAJU|CAT4	protein	3707	20160911	GOC	UniProtKB	Q9ZPK5	CAT4
	AAD17936.1	Catalase	GO:0098869	cellular oxidant detoxification	P	GO_REF:0000108	IEA	GO:0004601	Q9ZPK5_BRAJU|CAT4	protein	3707	20160911	GOC	UniProtKB	Q9ZPK5	CAT4
	NP_565265.1	MLP-like protein 329	GO:0005507	copper ion binding	F	PMID:16526091	IDA		ML329_ARATH|MLP329|At2g01530|F2I9.15	protein	3702	20081006	TAIR	UniProtKB	Q9ZVF2	MLP329
	NP_565265.1	MLP-like protein 329	GO:0006952	defense response	P	GO_REF:0000002	IEA	InterPro:IPR000916	ML329_ARATH|MLP329|At2g01530|F2I9.15	protein	3702	20160910	InterPro	UniProtKB	Q9ZVF2	MLP329
	NP_565265.1	MLP-like protein 329	GO:0009607	response to biotic stimulus	P	GO_REF:0000002	IEA	InterPro:IPR000916	ML329_ARATH|MLP329|At2g01530|F2I9.15	protein	3702	20160910	InterPro	UniProtKB	Q9ZVF2	MLP329
	NP_565265.1	MLP-like protein 329	GO:0009735	response to cytokinin	P	PMID:24064926	IDA		ML329_ARATH|MLP329|At2g01530|F2I9.15	protein	3702	20140131	TAIR	UniProtKB	Q9ZVF2	MLP329
	NP_565265.1	Putative uncharacterized protein At2g01530	GO:0006952	defense response	P	GO_REF:0000002	IEA	InterPro:IPR000916	C0SV41_ARATH|AXX17_At2g00520|At2g01530	protein	3702	20160910	InterPro	UniProtKB	C0SV41	AXX17_At2g00520
	NP_565265.1	Putative uncharacterized protein At2g01530	GO:0009607	response to biotic stimulus	P	GO_REF:0000002	IEA	InterPro:IPR000916	C0SV41_ARATH|AXX17_At2g00520|At2g01530	protein	3702	20160910	InterPro	UniProtKB	C0SV41	AXX17_At2g00520
	AAN60794.1	Ascorbate peroxidase	GO:0004601	peroxidase activity	F	GO_REF:0000002	IEA	InterPro:IPR002016|InterPro:IPR002207|InterPro:IPR010255|InterPro:IPR019794	Q8H6F4_BRAJU	protein	3707	20160910	InterPro	UniProtKB	Q8H6F4	Q8H6F4
	AAN60794.1	Ascorbate peroxidase	GO:0004601	peroxidase activity	F	GO_REF:0000038	IEA	UniProtKB-KW:KW-0575	Q8H6F4_BRAJU	protein	3707	20160910	UniProt	UniProtKB	Q8H6F4	Q8H6F4
	AAN60794.1	Ascorbate peroxidase	GO:0006979	response to oxidative stress	P	GO_REF:0000002	IEA	InterPro:IPR002016|InterPro:IPR002207|InterPro:IPR010255	Q8H6F4_BRAJU	protein	3707	20160910	InterPro	UniProtKB	Q8H6F4	Q8H6F4
	AAN60794.1	Ascorbate peroxidase	GO:0020037	heme binding	F	GO_REF:0000002	IEA	InterPro:IPR002016|InterPro:IPR002207|InterPro:IPR010255	Q8H6F4_BRAJU	protein	3707	20160910	InterPro	UniProtKB	Q8H6F4	Q8H6F4
	AAN60794.1	Ascorbate peroxidase	GO:0055114	oxidation-reduction process	P	GO_REF:0000002	IEA	InterPro:IPR002016|InterPro:IPR002207|InterPro:IPR010255|InterPro:IPR019794	Q8H6F4_BRAJU	protein	3707	20160910	InterPro	UniProtKB	Q8H6F4	Q8H6F4
	AAN60794.1	Ascorbate peroxidase	GO:0098869	cellular oxidant detoxification	P	GO_REF:0000108	IEA	GO:0004601	Q8H6F4_BRAJU	protein	3707	20160911	GOC	UniProtKB	Q8H6F4	Q8H6F4
	CAA55209.1	L-ascorbate peroxidase	GO:0004601	peroxidase activity	F	GO_REF:0000002	IEA	InterPro:IPR002016|InterPro:IPR002207|InterPro:IPR010255|InterPro:IPR019794	Q43824_RAPSA|APX	protein	3726	20160910	InterPro	UniProtKB	Q43824	APX
	CAA55209.1	L-ascorbate peroxidase	GO:0004601	peroxidase activity	F	GO_REF:0000038	IEA	UniProtKB-KW:KW-0575	Q43824_RAPSA|APX	protein	3726	20160910	UniProt	UniProtKB	Q43824	APX
	CAA55209.1	L-ascorbate peroxidase	GO:0006979	response to oxidative stress	P	GO_REF:0000002	IEA	InterPro:IPR002016|InterPro:IPR002207|InterPro:IPR010255	Q43824_RAPSA|APX	protein	3726	20160910	InterPro	UniProtKB	Q43824	APX
	CAA55209.1	L-ascorbate peroxidase	GO:0016491	oxidoreductase activity	F	GO_REF:0000038	IEA	UniProtKB-KW:KW-0560	Q43824_RAPSA|APX	protein	3726	20160910	UniProt	UniProtKB	Q43824	APX
	CAA55209.1	L-ascorbate peroxidase	GO:0016688	L-ascorbate peroxidase activity	F	GO_REF:0000003	IEA	EC:1.11.1.11	Q43824_RAPSA|APX	protein	3726	20160910	UniProt	UniProtKB	Q43824	APX
	CAA55209.1	L-ascorbate peroxidase	GO:0020037	heme binding	F	GO_REF:0000002	IEA	InterPro:IPR002016|InterPro:IPR002207|InterPro:IPR010255	Q43824_RAPSA|APX	protein	3726	20160910	InterPro	UniProtKB	Q43824	APX
	CAA55209.1	L-ascorbate peroxidase	GO:0055114	oxidation-reduction process	P	GO_REF:0000002	IEA	InterPro:IPR002016|InterPro:IPR002207|InterPro:IPR010255|InterPro:IPR019794	Q43824_RAPSA|APX	protein	3726	20160910	InterPro	UniProtKB	Q43824	APX
	CAA55209.1	L-ascorbate peroxidase	GO:0055114	oxidation-reduction process	P	GO_REF:0000038	IEA	UniProtKB-KW:KW-0560	Q43824_RAPSA|APX	protein	3726	20160910	UniProt	UniProtKB	Q43824	APX
	CAA55209.1	L-ascorbate peroxidase	GO:0098869	cellular oxidant detoxification	P	GO_REF:0000108	IEA	GO:0004601	Q43824_RAPSA|APX	protein	3726	20160911	GOC	UniProtKB	Q43824	APX
	CAA55209.1	L-ascorbate peroxidase	GO:0098869	cellular oxidant detoxification	P	GO_REF:0000108	IEA	GO:0016688	Q43824_RAPSA|APX	protein	3726	20160911	GOC	UniProtKB	Q43824	APX
	CAA72270.1	Jasmonate inducible protein	GO:0030246	carbohydrate binding	F	GO_REF:0000002	IEA	InterPro:IPR033734	P93659_BRANA	protein	3708	20160910	InterPro	UniProtKB	P93659	P93659
	CAA72270.1	Jasmonate inducible protein	GO:0030246	carbohydrate binding	F	GO_REF:0000038	IEA	UniProtKB-KW:KW-0430	P93659_BRANA	protein	3708	20160910	UniProt	UniProtKB	P93659	P93659
	XP_002894554.1	Putative uncharacterized protein	GO:0003924	GTPase activity	F	GO_REF:0000002	IEA	InterPro:IPR000795	D7KNV2_ARALL|ARALYDRAFT_892631	protein	81972	20160910	InterPro	UniProtKB	D7KNV2	ARALYDRAFT_892631
	XP_002894554.1	Putative uncharacterized protein	GO:0005507	copper ion binding	F	GO_REF:0000035	IEA	EnsemblPlants:AT1G56070.1	D7KNV2_ARALL|ARALYDRAFT_892631	protein	81972	20160910	EnsemblPlants	UniProtKB	D7KNV2	ARALYDRAFT_892631
	XP_002894554.1	Putative uncharacterized protein	GO:0005525	GTP binding	F	GO_REF:0000002	IEA	InterPro:IPR000795|InterPro:IPR004161|InterPro:IPR005225|InterPro:IPR005517	D7KNV2_ARALL|ARALYDRAFT_892631	protein	81972	20160910	InterPro	UniProtKB	D7KNV2	ARALYDRAFT_892631
	XP_002894554.1	Putative uncharacterized protein	GO:0005730	nucleolus	C	GO_REF:0000035	IEA	EnsemblPlants:AT1G56070.1	D7KNV2_ARALL|ARALYDRAFT_892631	protein	81972	20160910	EnsemblPlants	UniProtKB	D7KNV2	ARALYDRAFT_892631
	XP_002894554.1	Putative uncharacterized protein	GO:0005774	vacuolar membrane	C	GO_REF:0000035	IEA	EnsemblPlants:AT1G56070.1	D7KNV2_ARALL|ARALYDRAFT_892631	protein	81972	20160910	EnsemblPlants	UniProtKB	D7KNV2	ARALYDRAFT_892631
	XP_002894554.1	Putative uncharacterized protein	GO:0005829	cytosol	C	GO_REF:0000035	IEA	EnsemblPlants:AT1G56070.1	D7KNV2_ARALL|ARALYDRAFT_892631	protein	81972	20160910	EnsemblPlants	UniProtKB	D7KNV2	ARALYDRAFT_892631
	XP_002894554.1	Putative uncharacterized protein	GO:0005886	plasma membrane	C	GO_REF:0000035	IEA	EnsemblPlants:AT1G56070.1	D7KNV2_ARALL|ARALYDRAFT_892631	protein	81972	20160910	EnsemblPlants	UniProtKB	D7KNV2	ARALYDRAFT_892631
	XP_002894554.1	Putative uncharacterized protein	GO:0009409	response to cold	P	GO_REF:0000035	IEA	EnsemblPlants:AT1G56070.1	D7KNV2_ARALL|ARALYDRAFT_892631	protein	81972	20160910	EnsemblPlants	UniProtKB	D7KNV2	ARALYDRAFT_892631
	XP_002894554.1	Putative uncharacterized protein	GO:0009506	plasmodesma	C	GO_REF:0000035	IEA	EnsemblPlants:AT1G56070.1	D7KNV2_ARALL|ARALYDRAFT_892631	protein	81972	20160910	EnsemblPlants	UniProtKB	D7KNV2	ARALYDRAFT_892631
	XP_002894554.1	Putative uncharacterized protein	GO:0009507	chloroplast	C	GO_REF:0000035	IEA	EnsemblPlants:AT1G56070.1	D7KNV2_ARALL|ARALYDRAFT_892631	protein	81972	20160910	EnsemblPlants	UniProtKB	D7KNV2	ARALYDRAFT_892631
	XP_002894554.1	Putative uncharacterized protein	GO:0009735	response to cytokinin	P	GO_REF:0000035	IEA	EnsemblPlants:AT1G56070.1	D7KNV2_ARALL|ARALYDRAFT_892631	protein	81972	20160910	EnsemblPlants	UniProtKB	D7KNV2	ARALYDRAFT_892631
	XP_002894554.1	Putative uncharacterized protein	GO:0016020	membrane	C	GO_REF:0000035	IEA	EnsemblPlants:AT1G56070.1	D7KNV2_ARALL|ARALYDRAFT_892631	protein	81972	20160910	EnsemblPlants	UniProtKB	D7KNV2	ARALYDRAFT_892631
	XP_002894554.1	Putative uncharacterized protein	GO:0048046	apoplast	C	GO_REF:0000035	IEA	EnsemblPlants:AT1G56070.1	D7KNV2_ARALL|ARALYDRAFT_892631	protein	81972	20160910	EnsemblPlants	UniProtKB	D7KNV2	ARALYDRAFT_892631
	AAT52191.1	26S proteasome ATPase subunit	GO:0000166	nucleotide binding	F	GO_REF:0000038	IEA	UniProtKB-KW:KW-0547	Q6GX77_PEA	protein	3888	20160910	UniProt	UniProtKB	Q6GX77	Q6GX77
	AAT52191.1	26S proteasome ATPase subunit	GO:0000502	proteasome complex	C	GO_REF:0000038	IEA	UniProtKB-KW:KW-0647	Q6GX77_PEA	protein	3888	20160910	UniProt	UniProtKB	Q6GX77	Q6GX77
	AAT52191.1	26S proteasome ATPase subunit	GO:0005524	ATP binding	F	GO_REF:0000002	IEA	InterPro:IPR003959|InterPro:IPR003960	Q6GX77_PEA	protein	3888	20160910	InterPro	UniProtKB	Q6GX77	Q6GX77
	AAT52191.1	26S proteasome ATPase subunit	GO:0005524	ATP binding	F	GO_REF:0000038	IEA	UniProtKB-KW:KW-0067	Q6GX77_PEA	protein	3888	20160910	UniProt	UniProtKB	Q6GX77	Q6GX77
	CAA40979.1	Cruciferin	GO:0005783	endoplasmic reticulum	C	GO_REF:0000037	IEA	UniProtKB-KW:KW-0256	CRUA_BRANA|CRUA|CRU2/3	protein	3708	20160910	UniProt	UniProtKB	P11090	CRUA
	CAA40979.1	Cruciferin	GO:0005791	rough endoplasmic reticulum	C	GO_REF:0000039	IEA	UniProtKB-SubCell:SL-0235	CRUA_BRANA|CRUA|CRU2/3	protein	3708	20160910	UniProt	UniProtKB	P11090	CRUA
	CAA40979.1	Cruciferin	GO:0045735	nutrient reservoir activity	F	GO_REF:0000002	IEA	InterPro:IPR006044|InterPro:IPR006045	CRUA_BRANA|CRUA|CRU2/3	protein	3708	20160910	InterPro	UniProtKB	P11090	CRUA
	CAA40979.1	Cruciferin	GO:0045735	nutrient reservoir activity	F	GO_REF:0000037	IEA	UniProtKB-KW:KW-0708	CRUA_BRANA|CRUA|CRU2/3	protein	3708	20160910	UniProt	UniProtKB	P11090	CRUA
	CAA40979.1	Cruciferin	GO:0045735	nutrient reservoir activity	F	GO_REF:0000037	IEA	UniProtKB-KW:KW-0758	CRUA_BRANA|CRUA|CRU2/3	protein	3708	20160910	UniProt	UniProtKB	P11090	CRUA
	NP_001190035.1	Clp ATPase	GO:0000166	nucleotide binding	F	GO_REF:0000038	IEA	UniProtKB-KW:KW-0547	F4JF64_ARATH|HSP93-III|At3g48870	protein	3702	20160910	UniProt	UniProtKB	F4JF64	HSP93-III
	NP_001190035.1	Clp ATPase	GO:0005524	ATP binding	F	GO_REF:0000002	IEA	InterPro:IPR001270|InterPro:IPR003959|InterPro:IPR018368	F4JF64_ARATH|HSP93-III|At3g48870	protein	3702	20160910	InterPro	UniProtKB	F4JF64	HSP93-III
	NP_001190035.1	Clp ATPase	GO:0005524	ATP binding	F	GO_REF:0000038	IEA	UniProtKB-KW:KW-0067	F4JF64_ARATH|HSP93-III|At3g48870	protein	3702	20160910	UniProt	UniProtKB	F4JF64	HSP93-III
	NP_001190035.1	Clp ATPase	GO:0019538	protein metabolic process	P	GO_REF:0000002	IEA	InterPro:IPR004176	F4JF64_ARATH|HSP93-III|At3g48870	protein	3702	20160910	InterPro	UniProtKB	F4JF64	HSP93-III
	AAQ81585.1	Tubulin alpha chain	GO:0000166	nucleotide binding	F	GO_REF:0000038	IEA	UniProtKB-KW:KW-0547	Q6UBL2_BRANA|TUA1	protein	3708	20160910	UniProt	UniProtKB	Q6UBL2	TUA1
	AAQ81585.1	Tubulin alpha chain	GO:0003924	GTPase activity	F	GO_REF:0000002	IEA	InterPro:IPR003008	Q6UBL2_BRANA|TUA1	protein	3708	20160910	InterPro	UniProtKB	Q6UBL2	TUA1
	AAQ81585.1	Tubulin alpha chain	GO:0003924	GTPase activity	F	GO_REF:0000104	IEA	UniRule:RU000352	Q6UBL2_BRANA|TUA1	protein	3708	20160910	UniProt	UniProtKB	Q6UBL2	TUA1
	AAQ81585.1	Tubulin alpha chain	GO:0005200	structural constituent of cytoskeleton	F	GO_REF:0000002	IEA	InterPro:IPR002452	Q6UBL2_BRANA|TUA1	protein	3708	20160910	InterPro	UniProtKB	Q6UBL2	TUA1
	AAQ81585.1	Tubulin alpha chain	GO:0005525	GTP binding	F	GO_REF:0000002	IEA	InterPro:IPR002452|InterPro:IPR017975	Q6UBL2_BRANA|TUA1	protein	3708	20160910	InterPro	UniProtKB	Q6UBL2	TUA1
	AAQ81585.1	Tubulin alpha chain	GO:0005525	GTP binding	F	GO_REF:0000038	IEA	UniProtKB-KW:KW-0342	Q6UBL2_BRANA|TUA1	protein	3708	20160910	UniProt	UniProtKB	Q6UBL2	TUA1
	AAQ81585.1	Tubulin alpha chain	GO:0005525	GTP binding	F	GO_REF:0000104	IEA	UniRule:RU000352	Q6UBL2_BRANA|TUA1	protein	3708	20160910	UniProt	UniProtKB	Q6UBL2	TUA1
	AAQ81585.1	Tubulin alpha chain	GO:0005737	cytoplasm	C	GO_REF:0000038	IEA	UniProtKB-KW:KW-0963	Q6UBL2_BRANA|TUA1	protein	3708	20160910	UniProt	UniProtKB	Q6UBL2	TUA1
	AAQ81585.1	Tubulin alpha chain	GO:0005856	cytoskeleton	C	GO_REF:0000038	IEA	UniProtKB-KW:KW-0206	Q6UBL2_BRANA|TUA1	protein	3708	20160910	UniProt	UniProtKB	Q6UBL2	TUA1
	AAQ81585.1	Tubulin alpha chain	GO:0005856	cytoskeleton	C	GO_REF:0000040	IEA	UniProtKB-SubCell:SL-0090	Q6UBL2_BRANA|TUA1	protein	3708	20160910	UniProt	UniProtKB	Q6UBL2	TUA1
	AAQ81585.1	Tubulin alpha chain	GO:0005874	microtubule	C	GO_REF:0000002	IEA	InterPro:IPR000217|InterPro:IPR002452|InterPro:IPR017975	Q6UBL2_BRANA|TUA1	protein	3708	20160910	InterPro	UniProtKB	Q6UBL2	TUA1
	AAQ81585.1	Tubulin alpha chain	GO:0005874	microtubule	C	GO_REF:0000038	IEA	UniProtKB-KW:KW-0493	Q6UBL2_BRANA|TUA1	protein	3708	20160910	UniProt	UniProtKB	Q6UBL2	TUA1
	AAQ81585.1	Tubulin alpha chain	GO:0007010	cytoskeleton organization	P	GO_REF:0000108	IEA	GO:0005200	Q6UBL2_BRANA|TUA1	protein	3708	20160911	GOC	UniProtKB	Q6UBL2	TUA1
	AAQ81585.1	Tubulin alpha chain	GO:0007017	microtubule-based process	P	GO_REF:0000002	IEA	InterPro:IPR000217|InterPro:IPR002452|InterPro:IPR017975	Q6UBL2_BRANA|TUA1	protein	3708	20160910	InterPro	UniProtKB	Q6UBL2	TUA1

## Sheet: SI 4b GoSLIM
The resistance of oilseed rape microspore-derived embryos to osmotic stress is associated with the accumulation of energy metabolism proteins, redox homeostasis and higher abscisic acid and cytokinin contents Urban MO 1,*, Planchon S 2, Hoštičková I 3, Vanková R 4, Dobrev P 4, Renaut J 2, Klíma M 1, and Vítámvás P 1 1 Crop Research Institute, Drnovská 57, Prague, Czech Republic 2 Luxembourg Insti…
						GOSlimViewer is used to provide a high level summary of functions for a dataset. It is designed to use the GOSummary file as input. The GOSummary file is a tab-delimited text file. Note that you can make a GOSummary file from a gene association file by deleting all but the accession and GO:ID columns. Additional tab delimited columns after the accession and GO:ID columns are ignored by GOSlimView…
Cellular component accessions
	GO:0005575 cellular_component 13
	GO:0005576 extracellular region 7
	GO:0005618 cell wall 3
	GO:0005622 intracellular 13
	GO:0005623 cell 13
	GO:0005634 nucleus 2
	GO:0005730 nucleolus 2
	GO:0005737 cytoplasm 17
	GO:0005739 mitochondrion 6
	GO:0005773 vacuole 5
	GO:0005777 peroxisome 2
	GO:0005783 endoplasmic reticulum 1
	GO:0005794 Golgi apparatus 2
	GO:0005829 cytosol 10
	GO:0005856 cytoskeleton 1
	GO:0005886 plasma membrane 6
	GO:0009536 plastid 8
	GO:0009579 thylakoid 2
	GO:0016020 membrane 13
Molecular function accessions
	GO:0000166 nucleotide binding 16
	GO:0003674 molecular_function 7
	GO:0003676 nucleic acid binding 2
	GO:0003723 RNA binding 2
	GO:0003824 catalytic activity 33
	GO:0005198 structural molecule activity 1
	GO:0005215 transporter activity 1
	GO:0005488 binding 39
	GO:0005515 protein binding 2
	GO:0016301 kinase activity 3
	GO:0016740 transferase activity 9
	GO:0016787 hydrolase activity 6
	GO:0030246 carbohydrate binding 2
Biological processess accessions
	GO:0000003 reproduction 1
	GO:0005975 carbohydrate metabolic process 15
	GO:0006091 generation of precursor metabolites and energy 12
	GO:0006139 nucleobase-containing compound metabolic process 7
	GO:0006464 cellular protein modification process 2
	GO:0006629 lipid metabolic process 2
	GO:0006810 transport 1
	GO:0006950 response to stress 14
	GO:0007154 cell communication 2
	GO:0007165 signal transduction 1
	GO:0007275 multicellular organism development 1
	GO:0008150 biological_process 41
	GO:0008152 metabolic process 39
	GO:0009056 catabolic process 9
	GO:0009058 biosynthetic process 15
	GO:0009605 response to external stimulus 3
	GO:0009607 response to biotic stimulus 4
	GO:0009628 response to abiotic stimulus 7
	GO:0009719 response to endogenous stimulus 3
	GO:0009790 embryo development 1
	GO:0009791 post-embryonic development 1
	GO:0009987 cellular process 33
	GO:0009991 response to extracellular stimulus 1
	GO:0015979 photosynthesis 3
	GO:0016043 cellular component organization 3
	GO:0019538 protein metabolic process 2
	GO:0019725 cellular homeostasis 1

## Sheet: SI 5 Transcript table
The resistance of oilseed rape microspore-derived embryos to osmotic stress is associated with the accumulation of energy metabolism proteins, redox homeostasis and higher abscisic acid and cytokinin contents Urban MO 1,*, Planchon S 2, Hoštičková I 3, Vanková R 4, Dobrev P 4, Renaut J 2, Klíma M 1, and Vítámvás P 1 1 Crop Research Institute, Drnovská 57, Prague, Czech Republic 2 Luxembourg Insti…
	Primer name	Primer Sequence (5' to 3')	product size	Reference/more info on the genes
	LGUL_Br_qRT_F	ACAAAGGGCAACGCATATGC		ACAAAGGGCAACGCATATGCACAGATTGCAATAGGCACGGATGATGTGTACAAAAGCGCTGAA
	LGUL_Br_qRT_R	TTCAGCGCTTTTGTACACATCA	62 bp	Brassica rapa putative lactoylglutathione lyase XM_009112446.3
	CAT_qRT_F	CGCTCTCAAACCAAACCCAA		CGCTCTCAAACCAAACCCCAAATCTCACATCCAAGAGAACTGGAGAGTCCTTGACTTCTTCTCCCACCACCCTG
	CAT_qRT_R	TTAAGCTCTCAGGGTGGTGG	83 bp	Brassica napus catalase-2-like XM_022706149.1
	SULFRED_qRT_F	TGAGCTTGGTCTAGTGGGTG		TGAGCTTGGTCTAGTGGGTGATGGTCCTAACAGCTATCAGGTTTGGCTAGGAGGAACACCGAACCAGACACAGAT
	SULFRED_qRT_R	ATCTGTGTCTGGTTCGGTGT	75 bp	Brassica napus assimilatory sulfite reductase XM_022693648.1
	U5-like_qRT_F	CCGAGCAGACAAGAGAACTG		CCGAGCAGACAAGAGAACTGATTATGAATCTTGAGAAGGAACTTGTCGGAAAAGATTTCTTTGGTGTTAAGACTGTCGGATTCTTGGACTTAGTCGCCGGAAGTGTGAT
	U5-like_qRT_R	ATCACACTTCCGGCGACTAA	109 bp	Brassica rapa glutathione S-transferase U5-like XM_022720190.1
	ABAmtp_qRT_F	AAAGAAGGAGGTGCACGAGA		AAAGAAGGAGGTGCACGAGAGCTCCTAGTTGGTAAAGACGATGAGCTTCTTCAAACAGACACCAAAACCGTCCCCAGGGCTGATGTTGCTGAAGTCTGCATTCAGGCATTGCTGTTGGAG
	ABAmtp_qRT_R	CTCCAACAGCAATGCCTGAA	120 bp	Brassica napus uncharacterized protein At5g02240-like XM_013812817.2
	5mhm_qRT_F	CGCCCAGAAGATCGTTGAAG		GCCCAGAAGATCGTTGAAGTGAATGCATTGGCCAAGGCTTTGGCTGGCCAGAAGGATGAGGCCCTTTTCTCCGCCAACGCTGCTGCTTTGGCTTCAAGGAGGTCTTCCCCAAGAGTCACCA
	5mhm_qRT_R	TGGTGACTCTTGGGGAAGAC	122 bp	Brassica napus 5-methyltetrahydropteroyltriglutamate--homocysteine methyltransferase 1 XM_022709081.1
	PER1_qRT_F	CGTCCTCTTCTCTCACCCTG		CGTCCTCTTCTCTCACCCTGGGGATTTCACACCCGTATGCACAACCGAGCTTGGTGCGATGGGAAAATACGCT
	PER1_qRT_R	AGCGTATTTTCCCATCGCAC	73 bp	Brassica napus 1-Cys peroxiredoxin PER1 NM_001315889.1
	LAP1_qRT_F	TGTGACCACTTGAGGCAG		TGTGACCACTTGAGGCAGGTCTTCTTAAAGCAGATGGGTTTAACTGACCAGGACATTGTCGCTTTGTCTGGTGCCCACACTCTGGGAAGATGCCACAAGGAT
	LAP1_qRT_R	ATCCTTGTGGCATCTTCCCA	104 bp	Brassica napus L-ascorbate peroxidase 1, cytosolic-like XM_013785685.2
	JIP_qRT_F	CTGGAGCTGTATGGGACGAT		CTGGAGCTGTATGGGACGATGGTGCTCACGACAATGTTAAAAAGGTCTCTGTTGGACAAGGCACAGATG
	JIP_qRT_R	CCATCTGTGCCTTGTCCAAC	70 bp	B.napus mRNA for jasmonate inducible protein Y11483.1
	PLD1_qRT_F	CATGTTCACGCACCATCAGAAG		CATGTTCACGCACCATCAGAAGATCGTTGTTGTGGACAGCGAGATGCCGAGCCGAGGAGGTTCACAGATGAGGAGGATCGTGAGTTTTGTTGGTGGGATCGA
	PLD1_qRT_R	GAGTTTTGTTGGTGGGATCGA	102 bp	Brassica napus phospholipase D1 XM_013841229.2

[truncated: 6 more sheets: SI 6 Transcript expressions, SI 7 Transcript vs proteins, Si 8 Raw data protein densities, SI 9 Protein densities AVG + SD, SI 10 Protein densities ratio, SI 11 Hormones]
